# Supplementary material for: Elucidating the role of N-myristoylation in the excessive membrane localization of PD-L1 in hypoxic cancers and developing a novel NMT1 inhibitor for combination with immune checkpoint blockade therapy
Source: J Exp Clin Cancer Res. 2025 Jul 2;44:181. doi: 10.1186/s13046-025-03438-z (PMC12219335; doi:10.1186/s13046-025-03438-z)
Supplement: Supplementary file 3 — Supplementary Material 3. [file 13046_2025_3438_MOESM3_ESM.xlsx]

## Sheet: Sheet1
Pathological number	HIF1α	CD8a	NMT1
2018-04805	1.832	12.75	0.04612
2018-04484	2.121	8.643	0.05395
2018-06641	0.335	14.91	0.05395
2018-07145	2.101	2.205	0.06961
2018-05474	3.334	0.717	0.07744
2018-04701	1.003	12.5	0.10876
2018-04813	2.891	1.059	0.1714
2018-05415	1.777	12.025	0.17923
2018-04878	1.699	6.728	0.21055
2018-06001	0.616	0.37	0.22621
2018-06148	1.363	14.262	0.28102
2018-04369	3.554	1.811	0.29668
2018-04537	2.741	1.584	0.30451
2018-04816	9.365	0.347	0.36715
2018-08015	1.496	0.534	0.38281
2018-08432	11.887	1.932	0.39064
2018-04817	1.55	7.809	0.42196
2018-06312	0.864	0.954	0.44545
2018-04814	7.836	0.665	0.4846
2018-06142	10.705	1.035	0.57856
2018-08160	8.837	0.431	0.60988
2018-05559	2.068	0.301	0.61771
2018-06007	13.964	10.867	0.66469
2018-08653	6.815	1.689	0.69601
2018-04486	9.06	0.569	0.71167
2018-07046	0.675	10.87	0.72733
2018-04875	0.914	2.4	0.88393
2018-05207	6.626	5.555	1.0327
2018-06061	4.543	5.765	1.12666
2018-05932	3.964	1.209	1.35373
2018-04286	3.48	1.347	1.51816
2018-07230	3.826	4.013	1.58863
2018-05784	5.037	4.635	1.64344
2018-05570	4.873	0.608	1.70608
2018-06499	2.411	1.326	2.02711
2018-04291	2.548	6.644	2.03494
2018-04872	3.616	0.157	2.06626
2018-04214	2.634	6.27	2.30899
2018-06310	1.014	11.849	3.16246
2018-06969	5.211	3.684	3.49132
2018-05412	1.577	0.395	4.03942
2018-06564	1.218	12.16	4.81459
2018-07474	7.248	2.903	4.91638
2018-04803	1.951	0.699	5.08864
2018-06498	3.389	1.42	5.37835
2018-05644	2.276	1.678	6.71728
2018-06375	2.572	13.488	7.8448
2018-06009	7.373	0.129	8.04055
2018-07475	2.427	10.33	8.28328
2018-04213	2.648	3.872	8.29894
2018-06830	1.729	0.235	8.33026
2018-04293	1.619	0.312	9.16807
2018-05850	3.206	2.14	9.70834
2018-04535	3.472	2.936	10.1233
2018-06846	1.275	0.744	10.7576
2018-04220	9.357	0.614	11.1177
2018-05209	15.37	1.91	11.3292
2018-04963	13.514	2.27	11.4309
2018-07380	8.843	10.402	11.4466
2018-06497	1.354	14.62	12.3236
2018-05568	1.17	13	12.6681
2018-04536	6.531	4.304	17.0059
2018-04621	3.611	0.216	20.3415
2018-05930	11.28	0.941	24.3035
2018-05041	4.141	1.952	26.8639
2018-04212	3.211	5.086	27.2162
2018-05847	0.847	2.64	32.4153
2018-05924	1.832	12.75	37.0116
2018-05140	0.823	12.45	45.0686
2018-06003	1.259	1.885	51.8416
2018-05936	4.303	1.903	125.029
2018-05283	0.218	14	170.176
