# Supplementary material for: Elucidating the role of N-myristoylation in the excessive membrane localization of PD-L1 in hypoxic cancers and developing a novel NMT1 inhibitor for combination with immune checkpoint blockade therapy
Source: J Exp Clin Cancer Res. 2025 Jul 2;44:181. doi: 10.1186/s13046-025-03438-z (PMC12219335; doi:10.1186/s13046-025-03438-z)
Supplement: Supplementary file 4 — Supplementary Material 4. [file 13046_2025_3438_MOESM4_ESM.xlsx]

## Sheet: Tumor weight
	Nude mouse
	SCC9-shNC								SCC9-shNMT1
Tumor weight	0.24	0.39	0.18	0.36	0.42	0.44	0.38	0.55	0.51	0.62	0.16	0.57	0.13	0.32	0.64	0.32
c3H/He mouse
	IgG2a+DMSO												IgG2a+PCLX001												PD-1 mAb+DMSO												PD-1 mAb+PCLX-001
Tumor weight	2.0933	1.22	1.03788	1.56	1.34	1.08525	2.0933	1.11	1.06032	1.12	0.92928	1.01982	0.792235	0.4312	0.73	0.65	0.625759	0.998468	1.24416	1.03219	1.37333	0.710016	1.93261	1.4801	0.596232	1.15762	0.73	0.579375	0.89	0.852943	0.435456	0.807942	0.88	0	1.13	1.12437	0.3267	0	0.682011	0.45	0	0.428475	0	0.1694	0.136857	0	0.23	0.498036

## Sheet: Mouse body weight growth curve
Nude mouse
Days	SCC9-shNC								SCC9-shNMT1
0	21.56	24.06	23.36	20.06	19.96	18.66	21.06	22.26	20.06	20.86	18.56	23.56	23.16	23.36	19.56	21.56
2	22.22	24.72	24.02	20.72	20.62	19.32	21.72	22.92	20.72	21.52	19.22	24.22	23.82	24.02	20.22	22.22
4	22.7	25.2	24.5	21.2	21.1	19.8	22.2	23.4	21.2	22	19.7	24.7	24.3	24.5	20.7	22.7
6	23.1	25.6	24.9	21.6	21.5	20.2	22.6	23.8	21.6	22.4	20.1	25.1	24.7	24.9	21.1	23.1
8	23.5	26	25.3	22	21.9	20.6	23	24.2	22	22.8	20.5	25.5	25.1	25.3	21.5	23.5
c3H/He mouse
Days	IgG2a+DMSO						IgG2a+PCLX001						PD-1 mAb+DMSO						PD-1 mAb+PCLX-001
0	22.7	25.2	24.5	21.2	21.1	19.8	22.2	23.4	21.2	22	19.7	18.3	24.7	24.3	24.5	20.7	18.4	22.7	21.1	19.4	21	21.8	22.9	22.4
3	23.1	25.6	24.9	21.6	21.5	20.2	22.6	23.8	21.6	22.4	20.1	18.7	25.1	24.7	24.9	21.1	18.8	23.1	21.5	19.8	21.4	22.2	23.3	22.8
6	23.5	26	25.3	22	21.9	20.6	23	24.2	22	22.8	20.5	19.1	25.5	25.1	25.3	21.5	19.2	23.5	21.9	20.2	21.8	22.6	23.7	23.2
9	23.9	26.4	25.7	22.4	22.3	21	23.4	24.6	22.4	23.2	20.9	19.5	25.9	25.5	25.7	21.9	19.6	23.9	22.3	20.6	22.2	23	24.1	23.6
12	24.3	26.8	26.1	22.8	22.7	21.4	23.8	25	22.8	23.6	21.3	19.9	26.3	25.9	26.1	22.3	20	24.3	22.7	21	22.6	23.4	24.5	24

## Sheet: Tumor growth curve
Nude mouse
Days	SCC9-shNC								SCC9-shNMT1
0	63.75	65	63.75	65.6689	64.375	65	65.0314	65.6689	64.375	69.5768	63.75	66.3065	65.6689	65	64.375	66.3065
1	83.106	81.6972	84.6913	92.2014	100.385	84.0596	114.027	96.9415	101.43	95.7013	79.7337	107.682	82.6177	88.7155	97.5421	101.66
2	116.614	111.184	115.079	149.714	131.197	118.355	151.93	144.949	148.315	157.442	93.1232	155.095	103.631	157.984	146.738	128.588
3	135.277	155.747	137.846	291.96	163.263	197.153	394.178	212.252	204.219	218.613	110.624	207.356	124.172	204.826	212.952	193.401
4	150.733	233.398	163.301	377.383	234.844	338.72	431.106	307.429	282.094	282.96	127.884	285.926	156.705	265.338	406.221	428.819
5	164.775	321.971	212.289	536.913	291.484	436.603	603.388	396.372	414.664	475.598	146.813	378.902	206.921	335.388	449.115	321.259
6	187.272	468.752	250.86	647.768	376.956	539.431	523.837	558.827	516.706	598.567	166.356	579.752	264.108	476.476	585.351	405.989
7	219.923	707.781	318.99	759.894	480.491	663.39	655.814	696.158	641.882	616.116	194.719	657.107	314.064	622.193	778.345	532.695
8	265.485	882.701	387.208	826.824	563.995	808.896	801.133	950.454	779.75	750.648	335.352	815.95	380.031	797.193	1042.19	689.75
c3H/He mouse
Days	IgG2a+DMSO												IgG2a+PCLX001												PD-1 mAb+DMSO												PD-1 mAb+PCLX-001
0	56.2858	62.3814	58.4966	60.1008	56.6766	63.8348	53.6923	65.5154	58.9976	64.0506	69.0879	67.72	53.2106	54.3822	61.3195	59.2266	62.9227	56.9322	57.6623	50.3852	58.6682	51.9297	53.4561	60.5548	57.8062	63.6267	59.5	60.7224	57.2878	64.4815	54.9872	66.8435	59.8856	64.7125	69.7854	68.3924	53.7972	54.9872	61.9649	59.5895	63.3005	57.2878	58.2824	50.9457	59.2836	52.2651	53.7972	60.9252
1	83.1157	79.9382	75.6239	74.7944	72.8433	81.9301	79.7838	83.4072	76.3864	79.8031	85.5888	85.3199	66.9261	62.7317	74.1647	66.8665	74.8439	73.4439	76.9317	66.6423	79.38	64.579	78.3588	82.8576	68.9758	82.7314	72.1851	71.8095	69.2687	79.6793	58.8217	84.0091	77.2579	44.8271	82.7714	86.2112	60.0871	42.3542	74.6209	60.7006	48.7575	65.598	57.1544	53.3885	60.0126	40.2574	52.7572	70.5785
2	127.208	110.491	115.79	111.706	91.8233	113.157	113.178	104.235	116.895	97.9232	104.525	105.728	112.812	71.8845	128.669	135.132	88.1427	92.868	100.071	136.063	104.455	129.099	109.941	109.905	81.498	105.253	86.496	84.1354	82.7985	97.095	68.0635	100.784	90.8093	33.6793	103.137	108.475	66.8399	31.8213	188.885	61.824	136.632	74.666	56.0204	55.8967	50.7475	120.246	151.721	81.1815
3	159.422	124.275	119.243	110.993	113.842	127.765	154.775	128.219	130.78	118.575	126.063	129.151	101.029	81.8771	104.931	84.0477	102.892	115.441	127.433	108.929	134.308	145.616	148.989	142.145	95.4501	131.465	102.526	97.7644	97.9703	116.88	118.218	119.652	105.808	24.5522	126.562	134.201	74.0716	23.1977	104.852	62.9598	26.7049	84.5246	54.881	58.471	41.4884	22.0493	50.6902	92.7779
4	210.618	151.524	146.228	132.81	139.126	156.004	205.473	155.58	188.299	141.922	150.371	155.798	121.735	92.7458	163.05	93.6379	119.164	141.398	159.372	135.52	169.356	114.257	196.29	180.027	110.909	161.643	120.369	112.761	114.877	139.184	89.3287	140.736	122.325	17.2438	153.259	163.634	141.798	16.2925	122.619	64.1081	18.7557	95.2066	53.737	61.1119	62.2353	15.486	49.6632	105.411
5	271.654	182.474	176.993	157.313	167.9	188.125	266.172	186.538	219.709	168.129	177.617	185.875	145.09	204.527	143.127	103.927	237.032	170.976	196.241	166.118	210.015	235.147	252.633	324	127.953	296.062	140.117	129.189	133.613	164.16	101.437	164.161	140.43	11.552	283.439	197.023	90.0356	10.9147	142.28	65.2688	12.5649	106.745	52.5889	63.8198	32.9881	10.3744	48.6405	115.48
6	343.391	217.359	211.786	184.658	200.39	224.376	337.772	221.312	315.269	197.36	207.967	219.591	171.253	117.257	165.259	114.94	156.567	204.411	238.394	201.003	256.7	158.414	318.804	274.513	146.659	234.997	161.865	147.114	154.27	191.958	114.587	190.048	160.193	7.27473	217.313	234.612	98.8	6.8734	163.933	66.4422	7.91257	119.172	51.4374	66.5954	63.747	6.53314	47.6222	153.962
7	426.687	256.414	250.852	215.001	236.822	265.008	421.172	260.124	255.234	229.778	241.589	257.152	200.383	130.972	189.547	126.701	277.844	241.939	286.185	240.458	309.828	184.185	295.59	332.014	167.103	278.721	285.706	166.599	176.941	222.73	128.82	218.52	181.685	4.20991	255.094	276.65	108.107	3.97766	187.671	67.6282	4.57903	132.521	80.2831	69.4392	45.512	3.78075	46.6082	149.966
8	622.403	499.873	294.44	248.499	377.421	310.271	517.271	303.194	299.863	265.548	378.651	298.767	232.64	145.709	216.09	239.234	200.934	383.795	439.967	284.762	369.815	212.584	483.778	396.952	219.364	327.511	211.734	187.709	201.721	256.625	144.179	249.701	204.974	2.15547	296.992	323.382	117.974	0	213.591	128.827	2.34446	146.824	49.1267	72.3517	65.283	0	65.5985	267.181
9	631.398	347.971	342.795	285.307	322.412	360.415	626.969	350.741	349.413	304.833	319.319	344.643	368.182	161.504	244.988	152.564	125.91	330.217	400.094	334.197	437.076	443.74	584.157	469.775	213.519	281.64	340.041	110.508	228.702	293.796	160.706	283.714	230.133	0.909341	343.221	275.055	128.415	0	241.789	70.0383	0.989071	162.115	47.9688	75.3335	86.0602	0	44.593	185.65
10	454.531	400.944	396.166	325.58	272.022	415.688	751.165	402.986	404.14	347.799	363.762	394.988	307.17	178.393	276.339	466.716	252.844	181.44	466.919	389.044	512.027	277.778	697.513	550.934	439.644	441.383	270.721	235.062	257.977	334.393	178.446	320.681	257.23	0	393.99	431.915	139.448	0	272.36	71.2626	0	178.425	46.81	78.3852	66.8435	0	43.5919	205.417
11	892.662	459.025	454.798	369.476	426.476	476.342	890.759	460.149	464.304	394.607	412.146	450.008	349.762	196.413	410.243	581.714	281.81	437.7	540.797	549.583	495.084	414.825	824.634	640.876	267.817	507.016	303.868	261.433	289.64	378.568	197.438	360.726	286.335	0	449.513	494.21	221.087	0	215.401	72.4998	0	395.789	145.651	81.5071	117.633	0	62.5951	326.525
12	1047	522.5	518.9	417.2	486	542.6	768.35	490.05	490.398	475.695	484	573.087	296.118	215.6	346.8	197.582	312.88	299.234	322.08	416.096	686.664	355.008	966.306	640.05	298.116	578.812	339.575	289.688	323.783	426.471	217.728	403.971	317.52	0	510	562.185	163.4	0	341	73.75	0	214.2	44.4925	84.7	68.4285	0	41.6025	249.018
