# Supplementary material for: Elucidating the role of N-myristoylation in the excessive membrane localization of PD-L1 in hypoxic cancers and developing a novel NMT1 inhibitor for combination with immune checkpoint blockade therapy
Source: J Exp Clin Cancer Res. 2025 Jul 2;44:181. doi: 10.1186/s13046-025-03438-z (PMC12219335; doi:10.1186/s13046-025-03438-z)
Supplement: Supplementary file 5 — Supplementary Material 5. [file 13046_2025_3438_MOESM5_ESM.xlsx]

## Sheet: Fig1
1F
hours	HIF1α			NMT1			NMT2
0	15871.4	16252.5	15582.4	9427.05	9649.69	9705.52	11815.7	11857.9	10714
3	17255.4	17936.3	18132.3	15882.5	16602.2	16562	11397.2	12410.1	11783.4
6	19499.3	19687.3	19524	20528.5	21065.2	21484.9	11624.8	11564.5	11280.2
12	23157	23939.4	23781.2	27626.5	26874.7	24965.7	10514.8	11039.6	12058.4
24	26402.9	26542.1	26858.8	30322.3	29987.3	30658.1	11805.5	11977.7	10563
48	27092.9	27887.2	27376.7	31358	30957	31240.3	11307.9	10317	12297.8
1J
	OENC			OENMT1			shNC			shNMT1
Pan-Nmyr	26174.9	29269.7	20398.1	49464.4	47345.8	43660.8	35457.6	35063.7	35627	27972.9	25351.7	25492.4
NMT1	21273.2	21311.9	21433.3	47786.9	47873.9	48146.6	25860.2	25907.3	26054.9	9084.62	9101.15	9152.99
NMT2	32821.8	32881.6	33068.8	33935.6	33997.3	34191	31687.4	31745.1	31925.9	31564.5	31622	31802.1
1O
	Distance(μm)	NMT1	HIF1α
	0	3	1
	0.179	3	0.003
	0.357	3	0
	0.536	3	0
	0.714	3	0
	0.893	3	0
	1.071	3	0
	1.25	3.396	0
	1.429	4.294	0
	1.607	3.266	0
	1.786	3.005	0
	1.964	3	0
	2.143	3.018	0
	2.321	4.06	0
	2.5	5.915	0
	2.679	8.159	1.21
	2.857	10.591	2.305
	3.036	12.773	3.911
	3.214	14.44	5.436
	3.393	17.422	6.912
	3.571	24.881	8.214
	3.75	28.355	8.015
	3.929	30.589	6.952
	4.107	32.752	6.996
	4.286	35.87	8.027
	4.464	39.921	10.426
	4.643	41.518	14.88
	4.821	42.788	19.661
	5	43.133	26.423
	5.179	42.417	31.312
	5.357	42.33	35.978
	5.536	41.002	40.881
	5.714	41.052	36.157
	5.893	40.902	27.766
	6.071	39.551	20.835
	6.25	39.808	12.034
	6.429	40.463	3.508
	6.607	39.508	2.135
	6.786	39.367	2.39
	6.964	40.117	2.328
	7.143	42.355	8.484
	7.321	44.197	15.551
	7.5	45.585	22.935
	7.679	47.668	28.279
	7.857	50.557	31.333
	8.036	56.271	29.667
	8.214	57.689	30.47
	8.393	56.303	33.484
	8.571	53.495	37.724
	8.75	50.493	39.64
	8.929	48.335	40.857
	9.107	47.445	41.323
	9.286	47.416	38.842
	9.464	47.501	33.156
	9.643	48.065	28.415
	9.821	49.156	23.592
	10	51.135	19.705
	10.179	55.725	18.191
	10.357	62.369	18.06
	10.536	68.834	17.944
	10.714	76.581	18.229
	10.893	84.724	20.164
	11.071	89.698	23.362
	11.25	92.277	34.796
	11.429	93.757	53.612
	11.607	92.405	90.52
	11.786	91.32	137.418
	11.964	90.932	190.61
	12.143	90.677	225.397
	12.321	90.314	244.167
	12.5	89.983	244.901
	12.679	94.68	233.072
	12.857	101.979	215.672
	13.036	106.473	199.314
	13.214	107.901	187.408
	13.393	107.225	180.177
	13.571	108.491	186.123
	13.75	111.169	197.786
	13.929	114.343	213.477
	14.107	114.229	226.428
	14.286	112.564	235.483
	14.464	109.919	239.848
	14.643	108.295	241.638
	14.821	105.773	242.263
	15	99.934	244.391
	15.179	91.564	238.665
	15.357	82.594	223.483
	15.536	75.041	191.207
	15.714	69.475	152.118
	15.893	65.504	111.41
	16.071	61.564	78.733
	16.25	57.682	52.106
	16.429	53.739	30.422
	16.607	50.244	15.063
	16.786	46.314	4.837
	16.964	39.368	1.428
	17.143	33.359	1.049
	17.321	29.224	0.325
	17.5	24.882	0
	17.679	19.449	0
	17.857	14.511	0
	18.036	9.693	0
	18.214	6.026	0
	18.393	3.691	0
	18.571	3	0
	18.75	3	0
	18.929	3	0
	19.107	1.717	0
	19.286	0.362	0
	19.464	0	0
	19.643	0	0
	19.821	0	0
	20	0	0
	20.179	0	0
	20.357	0	0
	20.536	0	0
	20.714	0	0
	20.893	0	0
	21.071	0.02	0
	21.25	0.105	0
	21.429	0.19	0
	21.607	0.275	0
	21.786	0.36	0
	21.964	0.445	0
	22.143	0.53	0
	22.321	0.615	0
	22.5	0.699	0
	22.679	0.784	0
	22.857	0.869	0
	23.036	0.954	0
	23.214	1.039	0
	23.393	1.124	0
	23.571	1.766	0.558
	23.75	2.685	1
	23.929	3	1
	24.107	3	1
	24.286	3	1
	24.464	3	0.459
	24.643	3	0
	24.821	3	0
	25	3	0
	25.179	3	0
	25.357	3	0
	25.536	3	0
	25.714	2.483	0
	25.893	0.972	0
	26.071	0	0
	26.25	0	0
	26.429	0	0
	26.607	0	0
	26.786	0	0
	26.964	0	0
	27.143	0	0
	27.321	0	0
	27.5	0	0
	27.679	0	0
	27.857	0	0
	28.036	0	0
	28.214	0	0
	28.393	0	0
	28.571	0	0
	28.75	0	0
	28.929	0	0
	29.107	0	0
	29.286	0	0
	29.464	0	0
	29.643	0	0
	29.821	0	0
	30	0	0
	30.179	0	0
	30.357	0	0
	30.536	0	0
	30.714	0	0
	30.893	0	0
	31.071	0	0
	31.25	0	0
	31.429	0	0
	31.607	0	0
	31.786	0	0
	31.964	0.8	0
	32.143	2.397	0
	32.321	3	0
	32.5	2.22	0
	32.679	0.613	0
	32.857	0	0
	33.036	0	0
	33.214	0	0
	33.393	0	0
	33.571	0	0
	33.75	0	0
	33.929	0	0
	34.107	0	0
	34.286	0	0
	34.464	0	0
	34.643	0	0
	34.821	0	0
	35	0	0
	35.179	0	0
	35.357	0	0
	35.536	0	0
	35.714	0	0
	35.893	0	0
	36.071	0	0
	36.25	0	0
	36.429	0	0
	36.607	0	0
	36.786	0	0
	36.964	0	0
	37.143	0	0
	37.321	0	0
	37.5	0	0
	37.679	0	0
	37.857	0	0
	38.036	0	0
	38.214	0	0
	38.393	0	0
	38.571	0	0
	38.75	0	0
	38.929	0	0
	39.107	0	0
	39.286	0	0
	39.464	0	0
	39.643	0	0
	39.821	0	0
	40	0	0
	40.179	0	0
	40.357	0	0
	40.536	0	0
	40.714	0	0
	40.893	0	0
	41.071	0	0
	41.25	0	0
	41.429	0	0
	41.607	0	0
	41.786	0	0
	41.964	0	0
	42.143	0	0
	42.321	0	0
	42.5	0	0
	42.679	0	0
	42.857	0	0
	43.036	0	0
	43.214	0	0
	43.393	0	0
	43.571	0	0
	43.75	0	0
	43.929	0	0
	44.107	0	0
	44.286	0	0
	44.464	0	0
	44.643	0	0
	44.821	0	0
	45	0	0
	45.179	0	0
	45.357	0.297	0
	45.536	2.145	0
	45.714	3	0
	45.893	2.584	0
	46.071	0	0
	46.25	0	0
	46.429	0	0
	46.607	0	0
	46.786	0	0
	46.964	0	0
	47.143	0	0
	47.321	0	0
	47.5	0	0
	47.679	0	0
	47.857	0	0
	48.036	0	0
	48.214	0	0
	48.393	0.001	0
	48.571	0.097	0
	48.75	0.182	0
	48.929	0.267	0
	49.107	0.379	0
	49.286	0.991	0
	49.464	2.556	0
	49.643	3.041	0
	49.821	3.692	0
	50	3.777	0
	50.179	3.861	0
	50.357	3.889	0
	50.536	2.96	0
	50.714	1.232	0
	50.893	1.402	0
	51.071	1.602	0
	51.25	2.395	0
	51.429	3.035	0
	51.607	4.063	0
	51.786	6.084	0
	51.964	9.049	0
	52.143	11.042	0
	52.321	13	0
	52.5	13.043	0
	52.679	16.089	0
	52.857	24.023	0
	53.036	27.013	0
	53.214	30.006	0
	53.393	35.598	0
	53.571	40.025	0
	53.75	43.845	0
	53.929	45.686	1.339
	54.107	46.525	12.364
	54.286	46.371	33.589
	54.464	43.17	66.847
	54.643	41.052	98.08
	54.821	39.127	126.187
	55	40.94	125.585
	55.179	41.964	120.273
	55.357	43.61	120.111
	55.536	45.898	118.998
	55.714	47.908	116.228
	55.893	50.853	110.384
	56.071	53.214	102.37
	56.25	55.14	95.065
	56.429	56.264	83.464
	56.607	57.101	71.484
	56.786	56.993	57.961
	56.964	56.823	47.383
	57.143	56.654	42.429
	57.321	58.57	46.053
	57.5	57.421	52.63
	57.679	55.309	59.623
	57.857	51.318	65.692
	58.036	46.618	67.467
	58.214	42.654	66.826
	58.393	38.827	67.367
	58.571	34.826	69.342
	58.75	32.337	72.949
	58.929	30.168	73.932
	59.107	28.895	71.026
	59.286	28.616	65.839
	59.464	26.678	67.909
	59.643	24.834	69.401
	59.821	23.676	62.706
	60	22.594	52.21
	60.179	20.976	41.451
	60.357	19.471	31.569
	60.536	18.165	22.245
	60.714	16.279	13.428
	60.893	14.286	8.585
	61.071	13.146	5.474
	61.25	12.893	3.426
	61.429	11.274	2.364
	61.607	11	1.453
	61.786	12.68	0.221
	61.964	12.163	0
	62.143	10.333	0
	62.321	10	0
	62.5	10	0
	62.679	10	0
	62.857	7.54	0
	63.036	5.366	0
	63.214	3.373	0
	63.393	3	0
	63.571	3	0
	63.75	3	0
	63.929	3	0
	64.107	3	0
	64.286	3	0
	64.464	2.21	0
	64.643	0.427	0
	64.821	0	0
	65	0	0
	65.179	0	0
	65.357	0	0
	65.536	0	0
	65.714	0	0
	65.893	0	0
	66.071	0	0
	66.25	0	0
	66.429	0	0
	66.607	0	0
	66.786	0	0
	66.964	0	0
	67.143	0	0
	67.321	0	0
	67.5	0	0
	67.679	0	0
	67.857	0.532	0
	68.036	0.647	0
	68.214	0.562	0
	68.393	0.477	0
	68.571	0.392	0
	68.75	0.307	0
	68.929	0.928	0
	69.107	2.446	0
	69.286	3.037	0
	69.464	3.696	0
	69.643	5.385	0
	69.821	7.1	0
	70	8.112	0
	70.179	9.447	0
	70.357	10.369	0
	70.536	11.81	0
	70.714	14.642	0
	70.893	17.584	3.449
	71.071	19.739	10.287
	71.25	22.809	22.515
	71.429	27.33	31.184
	71.607	31.521	33.574
	71.786	35.337	30.007
	71.964	39.154	24.53
	72.143	42.971	19.609
	72.321	47.179	18.799
	72.5	50.489	21.653
	72.679	52.232	26.137
	72.857	52.417	31.643
	73.036	51.448	36.445
	73.214	48.745	36.749
	73.393	44.125	35.254
	73.571	38.925	35.572
	73.75	33.209	38.576
	73.929	28.396	43.752
	74.107	24.324	51.898
	74.286	21.055	62.913
	74.464	19.151	73.274
	74.643	17.61	81.955
	74.821	16.59	87.076
	75	16.137	86.556
	75.179	16	77.89
	75.357	16	63.714
	75.536	16	47.881
	75.714	16	28.213
	75.893	16	11.458
	76.071	16	2.623
	76.25	14.863	0
	76.429	13.435	0
	76.607	13	0
	76.786	13	0
	76.964	13	0
	77.143	13	0
	77.321	10.806	0
	77.5	7.364	0
	77.679	6	0
	77.857	5.461	0
	78.036	3.93	0
	78.214	3	0
	78.393	3	0
	78.571	3	0
	78.75	3	0
	78.929	3.518	0.518
	79.107	5.03	2.348
	79.286	6	3.855
	79.464	5.492	4.108
	79.643	4.054	4.697
	79.821	3.042	5.565
	80	3	5.438
	80.179	3	4.441
	80.357	3	3.508
	80.536	3	2.71
	80.714	3	1.936
	80.893	3	1.276
	81.071	3	0.786
	81.25	3	0.334
	81.429	3	0
	81.607	3	0
	81.786	3.05	0
	81.964	3.034	0
	82.143	3	0.061
	82.321	3	0.146
	82.5	3	0.231
	82.679	3	0.175
	82.857	3	0
	83.036	3	0
	83.214	3	0
	83.393	3	0
	83.571	3	0
	83.75	3	0
	83.929	3	0
	84.107	3.839	0
	84.286	5.08	0
	84.464	5.165	0
	84.643	5.25	0
	84.821	5.335	0
	85	5.42	0
	85.179	5.505	0
	85.357	5.59	0
	85.536	5.675	0
	85.714	5.76	0
	85.893	5.845	0
	86.071	5.93	0
	86.25	6	0
	86.429	6	0
	86.607	6	0
	86.786	6	0
	86.964	6	0
	87.143	6	0
	87.321	6	0
	87.5	6	0
	87.679	6	0
	87.857	6	0
	88.036	6	0.347
	88.214	6	1.688
	88.393	5.659	3.329
	88.571	4.325	3.842
	88.75	3	2.993
	88.929	3	1.381
	89.107	3	0.627
	89.286	3	0.542
	89.464	3	0.31
	89.643	3	0
	89.821	2.686	0
	90	1.379	0
	90.179	0	0
	90.357	0	0
	90.536	0.053	0
	90.714	0.137	0
	90.893	0.222	0
	91.071	0.307	0
	91.25	0.392	0
	91.429	0.477	0
	91.607	0.562	0
	91.786	0.647	0
	91.964	0.732	0
	92.143	0.596	0
	92.321	0	0
	92.5	0	0
	92.679	0	0
	92.857	0	0
	93.036	0	0
	93.214	0	0
	93.393	0	0
	93.571	0	0
	93.75	0	0
	93.929	0	0
	94.107	0	0
	94.286	0	0
	94.464	0	0
	94.643	0	0
	94.821	0	0
	95	0	0.217
	95.179	0	0.787
	95.357	0	0
	95.536	0.089	0
	95.714	0.823	0
	95.893	2.6	0.2
	96.071	4.37	1
	96.25	4.688	1
	96.429	5.727	1
	96.607	7.516	1.373
	96.786	12.015	3.208
	96.964	17.537	4.109
	97.143	23.82	4.194
	97.321	29.233	4.674
	97.5	36.133	7.887
	97.679	43.907	13.995
	97.857	49.111	13.246
	98.036	52.656	11.778
	98.214	55.645	15.596
	98.393	59.371	21.585
	98.571	62.692	27.757
	98.75	66.191	30.325
	98.929	69.834	35.729
	99.107	74.33	49.497
	99.286	78.826	86.664
	99.464	83.548	128.227
	99.643	88.946	173.461
	99.821	89.345	207.762
	100	89.106	230.31
	100.179	89.352	237.598
	100.357	90.453	236.257
	100.536	93.399	237.836
	100.714	97.118	251.087
	100.893	102.335	255
	101.071	106.798	255
	101.25	112.792	255
	101.429	117.923	255
	101.607	122.659	255
	101.786	126.232	254.947
	101.964	128.643	254.399
	102.143	129.076	251.366
	102.321	119.416	222.983
	102.5	108.23	191.437
	102.679	101.795	176.683
	102.857	98.893	182.729
	103.036	95.417	195.081
	103.214	85.89	181.307
	103.393	71.787	152.04
	103.571	54.819	108.603
	103.75	47.55	74.669
	103.929	45.52	50.033
	104.107	47.253	41.074
	104.286	41.563	20.377
	104.464	35.57	1.946
	104.643	33.371	0.948
	104.821	30.244	0.458
	105	28.049	0.139
	105.179	24.856	0
	105.357	19.911	0
	105.536	15.924	0
	105.714	11.953	0
	105.893	8.963	0
	106.071	5.982	0
	106.25	3.997	0
	106.429	3.392	0
	106.607	4.304	0
	106.786	3.225	0
	106.964	3.001	0
	107.143	3	0
	107.321	2.966	0
	107.5	2.88	0
	107.679	1.038	0
	107.857	0.718	0
	108.036	0.626	0
	108.214	0.017	0
	108.393	0	0
	108.571	0	0
	108.75	0	0
	108.929	0	0
	109.107	0	0
	109.286	0	0
	109.464	0	0
	109.643	0	0
	109.821	0	0
	110	0	0
	110.179	0	0
	110.357	0	0
	110.536	0	0
	110.714	0	0
	110.893	0	0
	111.071	0	0
	111.25	0	0
	111.429	0	0
	111.607	0	0
	111.786	0	0
	111.964	0	0
	112.143	0	0
	112.321	0	0
	112.5	0	0
	112.679	1.77	0
	112.857	2.882	0
	113.036	3	0
	113.214	3	0
	113.393	3	0
	113.571	3	0
	113.75	3	0
	113.929	3	0
	114.107	3	0
	114.286	3	0
	114.464	3	0
	114.643	1.304	0
	114.821	0.155	0
	115	0	0
	115.179	0	0
	115.357	0	0
	115.536	0	0
	115.714	0	0
	115.893	0	0
	116.071	0	0
	116.25	0	0
	116.429	0	0
	116.607	0	0
	116.786	0	0
	116.964	0	0
	117.143	0	0
	117.321	0	0
	117.5	0	0
	117.679	2.373	0
	117.857	3	0
	118.036	3	0
	118.214	3	0
	118.393	3	0
	118.571	3	0
	118.75	3.362	0
	118.929	3.98	0
	119.107	4.278	0
	119.286	4.448	0
	119.464	4.618	0
	119.643	4.788	0
	119.821	4.958	0
	120	5.064	0
	120.179	5.149	0
	120.357	5.801	0
	120.536	7.71	0
	120.714	9.137	0
	120.893	9.862	0
	121.071	11.455	0.417
	121.25	14.172	0.182
	121.429	17.697	0
	121.607	20.263	0
	121.786	22.993	0
	121.964	25.415	0
	122.143	30.302	3.951
	122.321	36.509	7.86
	122.5	41.307	8.152
	122.679	48.017	10.929
	122.857	56.374	16.8
	123.036	66.596	25.679
	123.214	75.497	37.994
	123.393	82.103	53.609
	123.571	85.361	77.008
	123.75	86.677	105.275
	123.929	87	134.874
	124.107	87.034	158.257
	124.286	89.204	172.818
	124.464	95.514	176.226
	124.643	102.591	173.321
	124.821	107.766	165.994
	125	112.263	149.61
	125.179	116.759	128.393
	125.357	121.255	106.282
	125.536	125.751	93.005
	125.714	129.607	88.811
	125.893	132.469	91.207
	126.071	133.705	96.074
	126.25	134.215	98.845
	126.429	134.724	98.47
	126.607	133.73	100.966
	126.786	132.622	107.472
	126.964	135.537	117.16
	127.143	139.915	126.699
	127.321	143.425	134.27
	127.5	142.717	138.438
	127.679	136.634	141.87
	127.857	126.96	146.16
	128.036	116.298	153.083
	128.214	106.085	159.196
	128.393	97.029	160.398
	128.571	91.706	155.944
	128.75	87.672	147.995
	128.929	80.83	138.645
	129.107	74.739	120.751
	129.286	70.666	94.116
	129.464	66.601	65.706
	129.643	61.38	43.03
	129.821	54.379	29.142
	130	46.522	22.182
	130.179	39.105	17.399
	130.357	32.128	10.58
	130.536	25.628	4.801
	130.714	20.196	1.907
	130.893	16.782	0.457
	131.071	14.053	0
	131.25	11.199	0
	131.429	9.734	0
	131.607	8.358	0
	131.786	6.631	0
	131.964	6	0
	132.143	6	0
	132.321	5.96	0
	132.5	6	0
	132.679	6.509	0
	132.857	7.686	0
	133.036	8.896	0
	133.214	9.174	0
	133.393	8.008	0
	133.571	6.507	0
	133.75	6	0
	133.929	7.458	0
	134.107	9.483	0
	134.286	10.411	0
	134.464	12.37	1.4
	134.643	15.445	4.418
	134.821	18.155	8.346
	135	20.896	12.115
	135.179	23.488	14.619
	135.357	25.651	17.309
	135.536	28.726	20.52
	135.714	32.43	22.989
	135.893	35.59	20.416
	136.071	38.304	16.248
	136.25	40.117	17.54
	136.429	41.7	27.542
	136.607	43.358	47.291
	136.786	44.092	71.313
	136.964	45.063	93.367
	137.143	46.216	107.401
	137.321	45.583	112.36
	137.5	44.771	109.062
	137.679	45.552	101.903
	137.857	48.544	92.72
	138.036	53.197	86.172
	138.214	57.523	86.546
	138.393	61.926	84.318
	138.571	65.084	74.251
	138.75	65.948	58.586
	138.929	66.496	42.395
	139.107	67.48	31.949
	139.286	68	27.122
	139.464	69.024	26.899
	139.643	71.579	27.098
	139.821	74.715	25.584
	140	80.839	23.172
	140.179	90.369	22.634
	140.357	99.341	26.069
	140.536	107.005	31.552
	140.714	114.808	34.123
	140.893	122.129	33.231
	141.071	126.918	29.488
	141.25	128.89	27.992
	141.429	128.912	34.568
	141.607	128.204	56.761
	141.786	126.476	85.732
	141.964	124.983	119.014
	142.143	124.482	148.732
	142.321	122.447	174.709
	142.5	118.451	188.901
	142.679	113.27	181.773
	142.857	106.587	167.576
	143.036	99.109	151.964
	143.214	93.473	136.491
	143.393	89.571	122.747
	143.571	87.663	111.056
	143.75	85.56	100.905
	143.929	82.99	92.01
	144.107	80.309	84.593
	144.286	77.916	78.951
	144.464	75.241	74.447
	144.643	71.425	67.348
	144.821	67.57	53.913
	145	63.187	32.26
	145.179	57.176	15.624
	145.357	50.615	6.641
	145.536	45.073	9.271
	145.714	40.899	11.159
	145.893	37.693	10.247
	146.071	32.848	3.817
	146.25	28.295	0.676
	146.429	23.891	0
	146.607	20.292	0
	146.786	15.975	0
	146.964	11.176	0
	147.143	7.582	0
	147.321	5.531	0
	147.5	3.736	0
	147.679	2.723	0
	147.857	1.999	0
	148.036	0.471	0
	148.214	0	0
	148.393	0	0
	148.571	0	0
	148.75	0	0
	148.929	0	0
	149.107	0	0
	149.286	0	0
	149.464	0	0
	149.643	0	0
	149.821	0	0
	150	0	0

## Sheet: Fig2
2B								2L
		Cell type	P＜0.05	P＞0.05	P＜0.05				Distance（μm）	HIF1α	NMT1	PD-L1
	Effector Treg T cell	1	0.37						98	0.363	0	0
	M0 Macrophage	2	0.291077						99	1.747	0	0
	Exhausted T cell	3	0.2						100	4.903	0	0
	M2 Macrophage	4	0.115922						101	10.246	0	0
	Naive B cell	5		0.0228687					102	18.098	0.157	0
	Naive CD4+T cell	6		-0.0023215					103	26.15	1.031	0
	M1 Macrophage	7		-0.0310467					104	32.666	2.823	0
	(γδ）T cell	8		-0.0370909					105	37.298	4.479	0
	Activated Mast cell	9		-0.0616604					106	40.976	5.486	0
	Plasma B cell	10			-0.0897943				107	44.275	6.383	0.009
	Activated mDC	11			-0.10738				108	47.32	8.472	0.365
	Memory B cell	12			-0.119765				109	50.808	12.44	1.761
	Memory CD4+T cell	13			-0.154162				110	55.107	18.062	4.46
	Activated NK cell	14			-0.273931				111	59.686	25.643	9.095
	CD8+ T cell	15			-0.302824				112	64.781	35.899	16.145
	Follicular Helper T cell	16			-0.37936				113	70.573	47.666	25.106
									114	77.652	60.706	34.519
2C									115	86.866	73.885	43.713
		Cell type	P＜0.05	P＞0.05	P＜0.05				116	99.022	86.244	52.206
	VEGFA	1	0.28						117	113.433	97.582	60.362
	CD274	2	0.28						118	127.907	108.299	67.853
	TGFB1	3	0.25						119	140.881	118.693	74.73
	TIGIT	4	0.23						120	152.043	128.28	81.348
	CD276	5	0.11						121	161.109	136.674	88.416
	ARG1	6		0.041					122	168.997	144.33	96.83
	CD47	7		0.025					123	175.809	150.93	106.202
	NT5E	8		0.01					124	181.777	156.696	115.531
	FOXP3	9		0.0046					125	186.685	161.342	124.092
	CTLA4	10		-0.015					126	190.693	164.301	131.111
	HAVCR2	11		-0.071					127	194.124	165.314	136.865
	LAG3	12			-0.14				128	197.358	164.654	141.264
	CD8A	13			-0.16				129	200.47	163.352	144.435
	GZMB	14			-0.17				130	204.015	162.125	146.385
									131	207.717	161.836	147.407
2G									132	211.746	162.6	148.775
		Cell type	P＜0.05	P＞0.05	P＜0.05				133	215.273	164.229	150.906
	Exhausted T cell	1	0.19034						134	218.744	166.329	154.007
	M1 Macrophage	2	0.138328						135	221.06	168.65	158.339
	Effector Treg T cell	3	0.13554						136	222.185	169.953	163.21
	Plasma B cell	4		0.0579164					137	222.07	169.669	167.562
	M2 Macrophage	5		0.0464277					138	221.966	168.463	170.421
	M0 Macrophage	6		0.0409951					139	222.151	167.853	171.98
	Memory CD4+T cell	7		0.0228738					140	222.606	168.691	173
	Activated Mast cell	8		0.0120866					141	222.995	171.443	174.765
	Activated mDC	9		-0.0098089					142	222.827	174.742	177.162
	Naive CD4+T cell	10		-0.0610236					143	221.608	176.839	179.713
	Resting Mast cell	11		-0.0676792					144	218.828	177.001	182.111
	Activated NK cell	12			-0.0885919				145	214.811	175.62	184.17
	CD8+T cell	13			-0.127335				146	210.754	173.944	186.098
	(γδ）T cell	14			-0.139				147	207.554	173.503	188.174
	Follicular Helper T cell	15			-0.182677				148	205.806	175.128	189.63
	Memory B cell	16			-0.200017				149	205.539	178.801	189.759
									150	206.515	183.226	188.248
2H									151	208.087	187.215	185.002
		Cell type	P＜0.05	P＞0.05	P＜0.05				152	209.708	190.129	180.172
	HIF1A	1	0.39						153	211.154	191.475	173.932
	CD274	2	0.26						154	212.023	192.187	166.958
	CD276	3	0.25						155	211.199	193.281	159.64
	TGFB1	4	0.24						156	208.623	194.44	152.973
	VEGFA	5	0.17						157	205.185	194.793	147.335
	PDCD1	6	0.099						158	202.593	195.131	143.053
	LAYN	7		0.057					159	200.307	195.176	140.152
	CD273	8		0.028					160	198.835	195.285	139.075
	CTLA4	9		0.023					161	199.142	196.386	140.071
	HAVCR2	10		-0.0053					162	200.959	198.449	142.4
	IL10	11		-0.019					163	203.596	200.643	145.525
	CXCL13	12			-0.071				164	206.321	201.947	148.493
	LAG3	13			-0.11				165	208.05	201.531	150.809
	GZMB	14			-0.12				166	209.479	200.616	152.219
	CD8A	15			-0.14				167	209.936	199.379	152.783
									168	208.955	197.77	152.276
									169	208.383	196.676	151.795
									170	208.779	196.724	151.627
									171	209.878	197.775	152.224
									172	211.7	199.571	154.125
									173	214.36	201.087	157.288
									174	217.714	201.882	161.133
									175	220.299	201.554	164.161
									176	221.341	200.077	165.113
									177	221.411	197.573	164.948
									178	220.705	193.847	164.15
									179	218.533	189.367	161.687
									180	214.706	184.537	157.36
									181	208.925	178.542	151.55
									182	201.563	170.981	144.301
									183	192.661	162.247	136.188
									184	183.446	152.52	127.378
									185	174.397	142.407	118.318
									186	166.323	133.095	109.73
									187	159.808	124.441	101.925
									188	155.469	115.982	95.858
									189	152.864	108.778	91.457
									190	151.723	103.227	88.359
									191	151.82	100.331	86.801
									192	152.289	99.896	86.553
									193	152.708	101.357	87.213
									194	152.551	103.746	87.999
									195	151.788	105.093	88.437
									196	150.84	104.807	88.607
									197	149.639	103.376	88.284
									198	147.549	102.746	87.66
									199	144.829	103.207	87.101
									200	142.042	103.802	86.797
									201	139.171	103.71	86.584
									202	136.019	102.801	86.141
									203	132.681	101.229	85.905
									204	130.087	98.956	85.495
									205	129.842	96.747	85.714
									206	132.748	95.309	87.219
									207	138.154	94.496	89.833
									208	144.18	94.96	92.983
									209	149.234	96.375	95.557
									210	152.615	98.547	98.275
									211	154.7	101.336	101.2
									212	156.083	104.138	104.135
									213	156.621	106.609	106.562
									214	155.744	108.294	108.29
									215	153.353	109.021	109.021
									216	149.746	108.962	108.962
									217	145.302	108.405	108.405
									218	139.906	107.043	107.043
									219	134	104.442	104.442
									220	126.989	100.741	100.741
									221	118.585	95.771	95.771
									222	109.25	89.593	89.593
									223	99.159	82.112	82.112
									224	88.584	73.526	73.526
									225	77.171	64.114	64.114
									226	64.771	54.154	54.154
									227	50.725	44.202	44.202
									228	37.229	34.51	34.51
									229	25.867	25.452	25.452
									230	17.3	17.221	17.221
									231	10.609	10.609	10.609
									232	5.764	5.764	5.764
									233	2.827	2.827	2.827
									234	0.987	0.987	0.987
									235	0.174	0.174	0.174
									236	0.015	0.015	0.015
									237	0	0	0
									238	0	0	0
									239	0	0	0
									240	0	0	0
									241	0	0	0
									242	0	0	0
									243	0	0	0
									244	0	0	0
									245	0	0	0
									246	0	0	0
									247	0	0	0
									248	0	0	0
									249	0	0	0
									250	0	0	0
									251	0	0	0
									252	0	0	0
									253	0	0	0
									254	0	0	0
									255	0	0	0
									256	0	0	0
									257	0	0	0
									258	0	0	0
									259	0	0	0
									260	0	0	0
									261	0	0	0
									262	0	0	0
									263	0	0	0
									264	0	0	0
									265	0	0	0
									266	0	0	0
									267	0	0	0
									268	0	0	0
									269	0	0	0
									270	0	0	0
									271	0	0	0
									272	0	0	0
									273	0	0	0
									274	0	0	0
									275	0	0	0
									276	0	0	0
									277	0	0	0
									278	0	0	0
									279	0	0	0
									280	0	0	0
									281	0	0	0
									282	0	0	0
									283	0	0	0
									284	0	0	0
									285	0	0	0
									286	0	0	0
									287	0	0	0
									288	0	0	0
									289	0	0	0
									290	0	0	0
									291	0	0	0
									292	0.21	0.21	0.21
									293	0.603	0.603	0.603
									294	1.5	1.5	1.5
									295	2.815	2.815	2.815
									296	4.716	4.716	4.716
									297	7.053	7.053	7.053
									298	9.877	9.877	9.877
									299	12.761	12.761	12.761
									300	15.869	15.869	15.869
									301	18.929	18.929	18.929
									302	21.736	21.736	21.736
									303	24.735	24.735	24.735
									304	27.931	27.931	27.931
									305	31.37	31.37	31.37
									306	34.821	34.821	34.821
									307	38.615	38.615	38.615
									308	42.395	42.395	42.395
									309	45.809	45.809	45.809
									310	48.319	48.319	48.319
									311	49.363	49.363	49.363
									312	49.527	49.527	49.527
									313	49.712	49.712	49.712
									314	50.416	50.416	50.416
									315	52.126	52.126	52.126
									316	55.018	55.018	55.018
									317	59.046	59.046	59.046
									318	63.475	63.475	63.475
									319	67.861	67.861	67.861
									320	71.857	71.857	71.857
									321	74.653	74.653	74.653
									322	76.658	76.658	76.658
									323	77.975	77.975	77.975
									324	78.77	78.77	78.77
									325	79.563	79.563	79.563
									326	80.932	80.932	80.932
									327	82.983	82.983	82.983
									328	85.539	85.539	85.539
									329	88.186	88.186	88.186
									330	90.075	90.075	90.075
									331	91.605	91.605	91.605
									332	92.655	92.655	92.655
									333	93.5	93.5	93.5
									334	94.888	94.888	94.888
									335	96.692	96.692	96.692
									336	99.258	99.258	99.258
									337	100.704	100.704	100.704
									338	100.427	100.427	100.427
									339	98.189	98.189	98.189
									340	94.457	94.457	94.457
									341	89.256	89.256	89.256
									342	82.203	82.203	82.203
									343	73.351	73.351	73.351
									344	63.822	63.822	63.822
									345	53.898	53.898	53.898
									346	44.173	44.173	44.173
									347	35.051	35.051	35.051
									348	26.591	26.591	26.591
									349	18.788	18.788	18.788
									350	11.88	11.88	11.88
									351	6.276	6.276	6.276
									352	2.846	2.846	2.846
									353	1.159	1.159	1.159
									354	0.387	0.387	0.387
									355	0.094	0.094	0.094
									356	0	0	0
									357	0	0	0
									358	0	0	0
									359	0	0	0
									360	0	0	0
									361	0	0	0
									362	0	0	0
									363	0	0	0
									364	0	0	0
									365	0	0	0
									366	0	0	0
									367	0	0	0
									368	0	0	0
									369	0	0	0
									370	0	0	0
									371	0	0	0
									372	0	0	0
									373	0	0	0
									374	0	0	0
									375	0	0	0
									376	0	0	0
									377	0	0	0
									378	0	0	0
									379	0	0	0
									380	0	0	0
									381	0	0	0
									382	0	0	0
									383	0	0	0
									384	0	0	0
									385	0	0	0
									386	0	0	0
									387	0	0	0
									388	0	0	0
									389	0	0	0
									390	0	0	0
									391	0	0	0
									392	0	0	0
									393	0	0	0
									394	0	0	0
									395	0	0	0
									396	0	0	0
									397	0	0	0
									398	0	0	0
									399	0	0	0
									400	0	0	0
									401	0	0	0
									402	0	0	0
									403	0	0	0
									404	0	0	0
									405	0	0	0
									406	0	0	0
									407	0	0	0
									408	0	0	0
									409	0	0	0
									410	0	0	0
									411	0	0	0
									412	0	0	0
									413	0	0	0
									414	0.468	0.468	0.468
									415	2.606	2.606	2.606
									416	7.466	7.466	7.466
									417	14.751	14.751	14.751
									418	23.416	23.416	23.416
									419	32.381	32.381	32.381
									420	40.485	40.485	40.485
									421	46.928	46.928	46.928
									422	50.594	50.594	50.594
									423	51.067	51.067	51.067
									424	48.543	48.543	48.543
									425	43.723	43.723	43.723
									426	37.634	37.634	37.634
									427	31.574	31.574	31.574
									428	26.265	26.265	26.265
									429	22.114	22.114	22.114
									430	18.639	18.639	18.639
									431	15.798	15.798	15.798
									432	13.385	13.385	13.385
									433	11.655	11.655	11.655
									434	10.703	10.703	10.703
									435	10.41	10.41	10.41
									436	10.314	10.314	10.314
									437	10.395	10.395	10.395
									438	10.815	10.815	10.815
									439	11.077	11.077	11.077
									440	11.262	11.262	11.262
									441	11.407	11.407	11.407
									442	11.14	11.14	11.14
									443	11.22	11.22	11.22
									444	11.857	11.857	11.857
									445	12.92	12.92	12.92
									446	14.808	14.808	14.808
									447	17.698	17.698	17.698
									448	20.989	20.989	20.989
									449	24.756	24.756	24.756
									450	28.106	28.106	28.106
									451	30.159	30.159	30.159
									452	30.724	30.724	30.724
									453	29.012	29.012	29.012
									454	25.094	25.094	25.094
									455	19.573	19.573	19.573
									456	13.738	13.738	13.738
									457	8.493	8.493	8.493
									458	4.561	4.561	4.561
									459	2.279	2.279	2.279
									460	1.078	1.078	1.078
									461	0.434	0.434	0.434
									462	0.123	0.123	0.123
									463	0	0	0
									464	0	0	0
									465	0	0	0
									466	0	0	0
									467	0	0	0
									468	0	0	0
									469	0	0	0
									470	0	0	0
									471	0	0	0
									472	0	0	0
									473	0	0	0
									474	0	0	0
									475	0	0	0
									476	0	0	0
									477	0	0	0
									478	0	0	0
									479	0	0	0
									480	0	0	0
									481	0	0	0
									482	0	0	0
									483	0	0	0
									484	0	0	0
									485	0	0	0
									486	0	0	0
									487	0	0	0
									488	0	0	0
									489	0	0	0
									490	0	0	0
									491	0	0	0
									492	0	0	0
									493	0	0	0
									494	0	0	0
									495	0	0	0
									496	0	0	0
									497	0	0	0
									498	0	0	0
									499	0	0	0
									500	0	0	0
									501	0	0	0
									502	0	0	0
									503	0	0	0
									504	0	0	0
									505	0	0	0
									506	0	0	0
									507	0	0	0
									508	0	0	0
									509	0	0	0
									510	0	0	0
									511	0	0	0
									512	0	0	0
									513	0	0	0.033
									514	0	0	0.069
									515	0	0	0.152
									516	0	0	0.099
									517	0	0	0.036
									518	0	0	0.115
									519	0	0	0.428
									520	0	0	0.626
									521	0	0	0.789
									522	0	0	0.814
									523	0	0	1.065
									524	0	0	1.782
									525	0	0	2.57
									526	0	0	3.032
									527	0	0	3.581
									528	0	0	5.826
									529	0	0	10.971
									530	0	0	17.851
									531	0	0	24.865
									532	0	0	31.502
									533	0	0	37.277
									534	0	0	41.428
									535	0	0	43.739
									536	0	0	44.32
									537	0	0	43.361
									538	0	0	42.022
									539	0	0	41.054
									540	0	0	40.78
									541	0	0	41.306
									542	0	0	43.251
									543	0	0	46.251
									544	0	0	50.632
									545	0	0	55.721
									546	0	0	61.096
									547	0	0	66.032
									548	0	0	69.992
									549	0	0	71.983
									550	0	0	71.33
									551	0	0	68.528
									552	0	0	64.443
									553	0	0	60.355
									554	0	0	56.914
									555	0	0	53.993
									556	0	0	50.385
									557	0	0	46.112
									558	0	0	41.081
									559	0	0	36.281
									560	0	0	32.247
									561	0	0	29.769
									562	0	0	28.968
									563	0	0	29.842
									564	0	0	31.982
									565	0	0	35.226
									566	0	0	38.747
									567	0	0	42.518
									568	0	0	46.214
									569	0	0	48.506
									570	0	0	48.881
									571	0	0	46.733
									572	0	0	42.196
									573	0	0	36.281
									574	0	0	29.023
									575	0	0	21.223
									576	0	0	13.701
									577	0	0	7.63
									578	0	0	3.725
									579	0	0	1.691
									580	0	0	0.616
									581	0	0	0.202
									582	0	0	0
									583	0	0	0
									584	0	0	0
									585	0	0	0.113
									586	0	0	0.837
									587	0	0	4.366
									588	0	0	13.237
									589	0	0	25.806
									590	0	0	38.759
									591	0	0	50.263
									592	0	0	58.575
									593	0	0	62.283
									594	0	0	61.012
									595	0	0	55.09
									596	0	0	44.327
									597	0	0	30.912
									598	0	0	17.964
									599	0	0	7.838
									600	0	0	2.061
									601	0	0	0.176
									602	0	0	0
									603	0	0	0
									604	0	0	0
									605	0	0	0
									606	0	0	0
									607	0	0	0
									608	0	0	0
									609	0	0	0
									610	0	0	0
									611	0	0	0
									612	0	0	0
									613	0	0	0
									614	0	0	0
									615	0	0	0
									616	0	0	0
									617	0	0	0
									618	0	0	0
									619	0	0	0
									620	0	0	0
									621	0	0	0
									622	0	0	0
									623	0	0	0
									624	0	0	0
									625	0	0	0
									626	0	0	0
									627	0	0	0
									628	0	0	0
									629	0	0	0
									630	0	0	0
									631	0	0	0
									632	0	0	0
									633	0	0	0
									634	0	0	0
									635	0	0	0
									636	0	0	0
									637	0	0	0
									638	0	0	0
									639	0	0	0
									640	0	0	0
									641	0	0	0
									642	0	0	0
									643	0	0	0
									644	0	0	0
									645	0	0	0
									646	0	0	0
									647	0	0	0
									648	0	0	0
									649	0	0	0
									650	0	0	0
									651	0	0	0
									652	0	0	0
									653	0	0	0
									654	0	0	0
									655	0	0	0
									656	0	0	0
									657	0	0	0
									658	0	0	0
									659	0	0	0
									660	0	0	0
									661	0	0	0
									662	0	0	0
									663	0	0	0
									664	0	0	0
									665	0	0	0
									666	0	0	0
									667	0	0	0
									668	0	0	0
									669	0	0	0
									670	0	0	0
									671	0	0	0
									672	0	0	0
									673	0	0	0
									674	0	0	0
									675	0	0	0
									676	0.231	0.231	0.231
									677	0.596	0.596	0.596
									678	1.148	1.148	1.148
									679	1.672	1.672	1.672
									680	2.46	2.46	2.46
									681	3.228	3.228	3.228
									682	3.093	3.093	3.093
									683	2.216	2.216	2.216
									684	1.881	1.881	1.881
									685	2.422	2.422	2.422
									686	3.702	3.702	3.702
									687	5.74	5.74	5.74
									688	8.155	8.155	8.155
									689	10.957	10.957	10.957
									690	13.833	13.833	13.833
									691	16.059	16.059	16.059
									692	18.006	18.006	18.006
									693	19.529	19.529	19.529
									694	20.636	20.636	20.636
									695	21.335	21.335	21.335
									696	21.627	21.627	21.627
									697	21.388	21.388	21.388
									698	20.37	20.37	20.37
									699	18.844	18.844	18.844
									700	17.022	17.022	17.022
									701	14.616	14.616	14.616
									702	12.252	12.252	12.252
									703	9.766	9.766	9.766
									704	7.378	7.378	7.378
									705	4.938	4.939	4.938
									706	2.997	3.18	2.997
									707	1.706	1.9	1.706
									708	0.896	1.266	0.896
									709	0.459	0.914	0.459
									710	0.149	0.626	0.149
									711	0	0.469	0
									712	0	0.391	0
									713	0	0.274	0
									714	0.502	0.688	0.502
									715	1.703	1.737	1.703
									716	3.54	3.54	3.54
									717	4.958	5.182	4.958
									718	6.028	6.882	6.028
									719	6.932	9.111	6.932
									720	7.616	12.24	7.616
									721	8.685	17.238	8.685
									722	10.233	23.858	10.233
									723	12.173	30.559	12.173
									724	14.515	36.478	14.515
									725	17.507	41.084	16.99
									726	20.317	43.803	19.203
									727	22.104	44.936	21.019
									728	22.807	44.478	22.234
									729	23.761	42.001	23.317
									730	24.85	37.636	24.096
									731	25.328	32.643	24.519
									732	24.661	28.074	24.224
									733	23.931	25.2	23.816
									734	24.343	24.91	23.865
									735	25.54	28.115	24.282
									736	27.658	34.959	25.29
									737	30.373	44.917	26.634
									738	33.602	56.48	27.928
									739	36.826	67.846	28.495
									740	39.563	77.211	27.734
									741	42.703	84.608	26.155
									742	46.734	91.637	24.606
									743	52.094	98.616	23.971
									744	57.788	104.31	24.508
									745	64.227	107.891	26.519
									746	71.338	108.988	30.335
									747	77.93	106.372	34.563
									748	81.485	99.252	36.536
									749	81.415	89.04	36.68
									750	78.653	77.458	36.633
									751	73.267	65.303	36.324
									752	65.848	51.794	34.671
									753	56.757	38.01	31.427
									754	46.201	27.443	28.013
									755	35.139	21.211	24.467
									756	26.003	17.46	20.747
									757	19.591	14.608	17.076
									758	15.314	12.675	14.052
									759	12.531	11.472	11.985
									760	11.462	11.27	11.333
									761	11.993	11.981	11.981
									762	13.49	13.49	13.49
									763	15.546	15.546	15.546
									764	17.915	17.915	17.915
									765	19.847	19.847	19.847
									766	21.579	21.579	21.579
									767	22.894	22.894	22.894
									768	23.584	23.584	23.584
									769	24.058	24.058	24.058
									770	23.627	23.627	23.627
									771	22.788	22.788	22.788
									772	22.351	22.351	22.351
									773	23.128	23.128	23.128
									774	25.032	25.032	25.032
									775	26.976	26.976	26.976
									776	28.582	28.582	28.582
									777	29.903	29.903	29.903
									778	30.856	30.856	30.856
									779	30.907	30.907	30.907
									780	30.833	30.769	30.769
									781	31.698	31.318	31.318
									782	33.493	33.014	33.014
									783	35.444	35.496	35.11
									784	37.548	39.36	37.484
									785	39.738	45.116	39.738
									786	41.79	52.246	41.79
									787	43.716	60.063	43.716
									788	45.621	68.101	45.621
									789	47.493	76.005	47.152
									790	49.778	83.559	48.208
									791	52.673	90.48	48.119
									792	55.305	95.574	46.749
									793	55.67	98.446	44.477
									794	52.851	99.636	41.722
									795	48.586	100.817	39.087
									796	44.867	103.13	36.984
									797	41.472	105.551	35.051
									798	39.15	107.197	33.256
									799	38.526	108.437	31.78
									800	39.824	109.512	31.046
									801	42.09	109.467	30.426
									802	44.474	107.264	29.64
									803	47.351	103.192	28.702
									804	49.458	97.029	27.501
									805	49.356	88.425	25.538
									806	46.732	77.204	22.533
									807	42.21	64.411	18.761
									808	37.483	51.018	15.036
									809	33.608	38.702	11.706
									810	31.481	28.159	9.19
									811	29.75	20.165	7.117
									812	26.934	15.966	5.146
									813	23.532	13.612	3.559
									814	19.961	11.61	2.509
									815	16.642	9.971	1.749
									816	14.415	9.13	1.092
									817	12.571	7.764	0.556
									818	10.159	5.01	0.206
									819	6.983	2.142	0.039
									820	3.896	0.662	0
									821	1.61	0.086	0
									822	0.35	0	0
									823	0	0	0
									824	0	0	0
									825	0	0	0
									826	0	0.139	0
									827	0.099	0.987	0.099
									828	0.127	2.753	0.127
									829	0.017	5.337	0.017
									830	0	8.853	0
									831	0.011	12.811	0
									832	0.183	16.85	0
									833	0.653	20.26	0
									834	1.436	22.863	0
									835	2.526	25.279	0
									836	4.022	29.153	0
									837	6.674	35.402	0
									838	11.69	44.594	0
									839	19.171	55.804	0
									840	27.062	67.939	0
									841	34.324	79.426	0
									842	41.27	90.569	0
									843	47.934	101.625	0
									844	54.502	111.656	0
									845	60.672	119.272	0
									846	65.564	123.518	0
									847	69.598	124.524	0.178
									848	74.057	123.183	0.903
									849	79.316	119.601	2.104
									850	86.602	114.355	4.075
									851	95.199	107.608	6.135
									852	103.402	99.287	8.342
									853	110.439	89.189	10.412
									854	115.603	79.637	12.375
									855	118.616	72.066	14.409
									856	119.947	66.679	16.726
									857	119.361	62.845	19.599
									858	117.578	60.351	22.698
									859	115.008	58.761	26.848
									860	112.938	58.801	31.868
									861	112.542	60.338	37.263
									862	114.555	63.961	42.904
									863	118.707	69.671	48.716
									864	123.06	77.292	54.105
									865	125.138	86.64	58.699
									866	125.04	96.674	61.868
									867	124.249	106.169	63.766
									868	124.121	114.346	65.221
									869	126.026	120.851	67.879
									870	129.775	126.048	72.326
									871	135.961	130.257	78.804
									872	143.886	134.581	87.929
									873	153.446	139.387	100.613
									874	164.126	145.368	117.543
									875	175.83	152.064	138.406
									876	188.112	159.093	161.296
									877	199.703	167.343	183.196
									878	209.626	176.116	201.248
									879	217.484	184.682	215.781
									880	222.944	191.718	227.209
									881	225.262	197.696	234.819
									882	224.509	201.96	238.433
									883	221.121	204.075	238.359
									884	215.26	204.199	233.593
									885	206.939	202.693	221.689
									886	196.273	199.27	202.127
									887	183.002	194.317	178.515
									888	168.224	189.101	154.941
									889	154.286	184.938	134.458
									890	143.526	182.489	119.05
									891	138.17	181.882	107.5
									892	139.573	183.047	98.739
									893	146.523	184.495	92.454
									894	155.958	184.428	88.851
									895	164.571	182.051	87.849
									896	168.57	176.513	90.321
									897	167.205	168.947	93.04
									898	161.985	160.516	94.301
									899	153.732	151.861	92.902
									900	143.866	143.355	89.001
									901	133.155	136.232	83.245
									902	122.814	130.373	76.208
									903	112.403	126.221	67.518
									904	100.905	123.38	57.483
									905	88.727	121.313	46.93
									906	77.87	118.309	36.9
									907	68.316	114.13	28.206
									908	60.57	108.632	21.383
									909	54.352	101.98	16.516
									910	50.66	93.236	13.544
									911	49.022	83.13	11.644
									912	48.223	72.402	10.029
									913	48.092	61.725	8.764
									914	47.487	52.711	7.828
									915	46.542	45.467	6.614
									916	45.052	39.17	5.314
									917	43.397	33.414	4.171
									918	40.108	28.22	2.985
									919	34.795	22.858	1.769
									920	28.888	16.886	0.729
									921	22.951	10.692	0.192
									922	18.152	5.679	0
									923	14.976	2.543	0
									924	13.01	1.004	0
									925	11.658	0.21	0
									926	10.405	0	0
									927	8.463	0	0
									928	6.521	0	0
									929	4.324	0	0
									930	2.499	0	0
									931	1.226	0	0
									932	0.51	0	0
									933	0.071	0	0
									934	0	0	0
									935	0	0	0
									936	0	0	0
									937	0	0	0
									938	0	0	0
									939	0	0	0
									940	0	0	0
									941	0	0	0
									942	0	0	0
									943	0	0	0
									944	0	0	0
									945	0	0	0
									946	0	0	0
									947	0	0	0
									948	0	0	0
									949	0	0	0
									950	0	0	0
									951	0	0	0
									952	0	0	0
									953	0	0	0
									954	0	0	0
									955	0	0	0
									956	0	0	0
									957	0	0	0
									958	0	0	0
									959	0	0	0
									960	0	0	0
									961	0	0	0
									962	0	0	0
									963	0	0	0
									964	0	0	0
									965	0	0	0
									966	0	0	0
									967	0	0	0
									968	0	0	0
									969	0	0	0
									970	0	0	0
									971	0	0	0
									972	0	0	0
									973	0	0	0
									974	0	0	0
									975	0.03	0	0
									976	0.332	0	0
									977	1.575	0	0
									978	4.534	0	0
									979	9.417	0	0
									980	16.009	0	0
									981	22.702	0	0
									982	28.102	0	0
									983	31.994	0	0
									984	34.824	0	0
									985	37.157	0	0
									986	40.038	0	0
									987	43.347	0.036	0
									988	47.002	0.301	0.218
									989	51.912	1.113	1.037
									990	58.668	3.015	2.497
									991	67.207	8.824	4.998
									992	76.326	21.532	9.16
									993	84.577	40.489	15.419
									994	91.029	61.095	23.951
									995	95.298	81.539	34.801
									996	99.292	101.295	47.816
									997	105.404	120.471	62.465
									998	115.977	139.409	78.098
									999	131.055	157.731	94.783
									1000	149.713	174.931	113.105
									1001	169.669	190.238	133.658
									1002	189.03	202.836	155.355
									1003	206.273	212.523	177.844
									1004	220.389	219.166	199.541
									1005	231.106	222.632	218.702
									1006	238.708	223.666	234.152
									1007	244.038	222.957	245.108
									1008	247.485	221.938	251.612
									1009	249.55	222.392	254.36
									1010	250.83	225.459	254.953
									1011	252.066	231.344	255
									1012	253.175	238.476	255
									1013	254.037	244.901	255
									1014	254.665	249.555	255
									1015	254.95	251.985	255
									1016	254.999	253.019	255
									1017	255	253.623	255
									1018	255	253.773	255
									1019	255	253.437	255
									1020	255	252.633	255
									1021	255	251.455	255
									1022	255	248.559	255
									1023	255	243.874	255
									1024	255	238.467	255
									1025	255	233.327	255
									1026	255	227.713	255
									1027	255	219.145	255
									1028	255	207.241	255
									1029	255	192.813	255
									1030	255	176.658	255
									1031	255	159.878	255
									1032	255	142.737	255
									1033	255	126.195	255
									1034	254.568	110.864	255
									1035	252.77	97.356	254.915
									1036	246.971	85.532	253.978
									1037	233.456	75.37	251.06
									1038	211.351	66.691	241.702
									1039	183.926	59.124	217.75
									1040	154.976	52.197	178.182
									1041	127.615	45.649	134.141
									1042	103.985	39.417	95.097
									1043	85.137	33.888	64.713
									1044	71.922	28.911	44.159
									1045	63.715	23.716	31.26
									1046	59.189	17.522	23.094
									1047	56.991	11.314	17.616
									1048	54.78	6.267	13.447
									1049	50.11	2.839	9.824
									1050	41.699	1.013	6.204
									1051	31.815	0.315	3.2
									1052	24.072	0.05	1.429
									1053	19.837	0	0.45
									1054	18.949	0	0.043
									1055	19.244	0	0
									1056	18.54	0	0
									1057	16.607	0	0
									1058	14.431	0	0
									1059	11.767	0	0
									1060	7.921	0	0
									1061	3.69	0	0
									1062	0.995	0	0
									1063	0.125	0	0
									1064	0	0	0
									1065	0	0	0
									1066	0	0	0
									1067	0	0	0
									1068	0	0	0
									1069	0	0	0
									1070	0	0	0
									1071	0	0	0
									1072	0	0	0
									1073	0	0	0
									1074	0	0	0
									1075	0	0	0
									1076	0	0	0
									1077	0	0	0
									1078	0	0	0
									1079	0	0	0
									1080	0	0	0
									1081	0	0	0
									1082	0	0	0
									1083	0	0	0
									1084	0	0	0
									1085	0	0	0
									1086	0	0	0
									1087	0	0	0
									1088	0	0	0
									1089	0	0	0
									1090	0	0	0
									1091	0	0	0
									1092	0	0	0
									1093	0	0	0
									1094	0	0	0
									1095	0	0	0
									1096	0	0	0
									1097	0	0	0
									1098	0	0	0
									1099	0	0	0
									1100	0	0	0
									1101	0	0	0
									1102	0	0	0
									1103	0	0	0
									1104	0	0	0
									1105	0	0	0
									1106	0	0	0
									1107	0	0	0
									1108	0	0	0
									1109	0	0	0
									1110	0	0	0
									1111	0	0	0
									1112	0	0	0
									1113	0	0	0
									1114	0	0	0
									1115	0	0	0
									1116	0	0	0
									1117	0	0	0
									1118	0	0	0
									1119	0	0	0
									1120	0	0	0
									1121	0	0	0
									1122	0	0	0
									1123	0	0	0
									1124	0	0	0
									1125	0	0	0
									1126	0	0	0
									1127	0	0	0
									1128	0	0	0
									1129	0	0	0
									1130	0	0	0
									1131	0	0	0
									1132	0	0	0
									1133	0	0	0
									1134	0	0	0
									1135	0	0	0
									1136	0	0	0
									1137	0	0	0
									1138	0	0	0
									1139	0	0	0
									1140	0	0	0
									1141	0	0	0
									1142	0	0	0
									1143	0	0	0
									1144	0	0	0
									1145	0	0	0
									1146	0	0	0
									1147	0	0	0
									1148	0	0	0
									1149	0	0	0
									1150	0	0	0
									1151	0	0	0
									1152	0	0	0
									1153	0	0	0
									1154	0	0	0
									1155	0	0	0.061
									1156	0	0	0.312
									1157	0	0	0.933
									1158	0	0	1.998
									1159	0	0	3.495
									1160	0	0	5.122
									1161	0	0	6.811
									1162	0	0	8.362
									1163	0	0	9.582
									1164	0	0	10.226
									1165	0	0	9.552
									1166	0	0	8.37
									1167	0	0	7.864
									1168	0	0	6.514
									1169	0	0	3.593
									1170	0	0	1.578
									1171	0	0	0.702
									1172	0	0	0
									1173	0	0	0
									1174	0	0	0
									1175	0	0	0
									1176	0	0	0
									1177	0	0	0
									1178	0	0	0
									1179	0	0	0
									1180	0	0	0
									1181	0	0	0
									1182	0	0	0
									1183	0	0	0
									1184	0	0	0
									1185	0	0	0
									1186	0	0	0
									1187	0	0	0
									1188	0	0	0
									1189	0	0	0
									1190	0	0	0
									1191	0	0	0
									1192	0	0	0
									1193	0	0	0
									1194	0	0	0
									1195	0	0	0
									1196	0	0	0
									1197	0	0	0
									1198	0	0	0
									1199	0	0	0
									1200	0	0	0
									1201	0.019	0	0
									1202	0.142	0	0
									1203	0.615	0.046	0
									1204	1.592	0.456	0
									1205	2.829	1.762	0
									1206	4.583	3.812	0.043
									1207	6.884	5.979	0.293
									1208	9.863	8.283	1.218
									1209	13.341	10.539	3.836
									1210	17.603	13.507	8.918
									1211	24.555	18.749	16.791
									1212	35.78	27.623	27.068
									1213	49.56	38.717	38.644
									1214	62.919	50.338	50.338
									1215	75.4	61.598	61.598
									1216	87.827	71.84	71.84
									1217	98.935	80.832	80.832
									1218	107.295	88.715	88.715
									1219	113.316	95.726	95.726
									1220	118.017	101.488	101.488
									1221	122.757	106.366	106.366
									1222	127.614	110.391	110.391
									1223	132.578	114.087	114.087
									1224	136.48	117.457	117.457
									1225	139.341	120.632	120.632
									1226	142.457	123.618	123.618
									1227	146.027	126.323	126.323
									1228	149.861	128.238	128.238
									1229	153.13	128.845	128.845
									1230	154.306	128.164	128.164
									1231	153.557	126.543	126.543
									1232	151.319	124.228	124.228
									1233	149.228	121.935	121.935
									1234	147.528	119.61	119.61
									1235	146.046	117.14	116.944
									1236	144.255	114.632	114.3
									1237	140.68	111.395	111.071
									1238	136.465	107.887	107.618
									1239	132.097	104.145	104.041
									1240	127.752	100.373	100.373
									1241	124.353	97.259	97.259
									1242	121.521	94.481	94.481
									1243	119.273	92.088	92.088
									1244	117.586	89.68	89.68
									1245	116.342	86.965	86.964
									1246	115.347	84.005	84.005
									1247	114.011	81.093	81.061
									1248	112.924	78.205	78.021
									1249	112.211	76.049	75.554
									1250	112.408	74.615	73.923
									1251	113.304	74.009	73.02
									1252	115.068	74.255	73.255
									1253	117.308	75.22	74.009
									1254	119.814	77.923	75.031
									1255	121.969	82.808	75.982
									1256	123.899	88.218	76.549
									1257	125.581	91.627	77.011
									1258	126.687	92.768	77.022
									1259	127.144	92.512	76.52
									1260	126.955	91.564	75.564
									1261	126.356	90.313	74.212
									1262	125.464	89.797	72.672
									1263	124.664	91.213	71.6
									1264	124.007	94.487	70.815
									1265	123.322	97.686	70.061
									1266	122.726	99.753	69.632
									1267	121.742	102.115	68.878
									1268	120.441	104.514	67.779
									1269	119.861	106.649	66.465
									1270	120.309	108.394	65.101
									1271	121.281	110.182	64.145
									1272	122.616	112.643	64.236
									1273	125.815	116.882	65.84
									1274	131.718	122.902	68.942
									1275	136.617	129.88	72.799
									1276	139.443	136.302	76.367
									1277	141.353	141.423	79.145
									1278	143.555	144.816	81.008
									1279	145.243	146.433	82.464
									1280	145.825	147.071	83.775
									1281	145.925	147.368	84.852
									1282	146.187	147.932	85.769
									1283	147.505	149.395	86.238
									1284	150.385	152.035	86.632
									1285	154.517	156.128	87.408
									1286	159.531	162.376	89.208
									1287	165.699	170.287	92.225
									1288	172.611	179.554	96.338
									1289	180.335	189.658	101.895
									1290	188.391	199.951	108.367
									1291	196.467	209.822	115.636
									1292	204.201	218.007	123.245
									1293	211.041	224.163	130.193
									1294	215.845	228.409	134.952
									1295	218.777	229.723	137.023
									1296	220.036	227.784	136.872
									1297	219.154	222.702	133.667
									1298	215.665	214.045	126.846
									1299	209.217	202.45	116.143
									1300	199.335	188.996	102.312
									1301	186.991	174.971	87.03
									1302	174.23	162.092	73.479
									1303	163.354	152.586	63.291
									1304	156.225	147.842	56.992
									1305	152.564	146.611	53.644
									1306	150.192	146.96	51.222
									1307	147.334	146.358	47.923
									1308	143.979	144.156	43.752
									1309	140.24	140.523	39.324
									1310	136.659	136.414	36.081
									1311	133.309	132.359	34.612
									1312	129.72	128.276	33.737
									1313	125.953	124.329	32.51
									1314	121.697	120.331	30.519
									1315	117.194	116.184	27.797
									1316	112.762	112.279	24.845
									1317	108.41	108.444	22.121
									1318	103.653	104.355	20.026
									1319	98.583	99.558	18.507
									1320	93.46	94.054	17.535
									1321	88.262	88.097	17.552
									1322	83.224	81.69	17.681
									1323	78.237	74.606	17.164
									1324	73.49	66.944	15.59
									1325	68.448	58.755	12.977
									1326	63.338	50.043	9.553
									1327	58.291	41.28	6.064
									1328	53.521	32.86	2.949
									1329	49.251	24.947	0.914
									1330	45.742	17.687	0.129
									1331	42.452	10.841	0.032
									1332	38.88	5.326	0.106
									1333	34.795	1.759	0.008
									1334	29.903	0.245	0
									1335	23.682	0	0
									1336	16.824	0	0
									1337	10.601	0	0
									1338	5.711	0	0
									1339	2.463	0	0
									1340	0.736	0	0
									1341	0.089	0	0
									1342	0.003	0	0
									1343	0.336	0.336	0.336
									1344	1.053	1.053	1.053
									1345	2.613	2.613	2.613
									1346	5.125	5.125	5.125
									1347	8.615	8.615	8.615
									1348	12.843	12.843	12.843
									1349	17.848	17.848	17.848
									1350	23.383	23.383	23.383
									1351	28.991	28.991	28.991
									1352	34.511	34.511	34.511
									1353	39.458	39.458	39.458
									1354	43.959	43.959	43.959
									1355	47.728	47.728	47.728
									1356	50.862	50.862	50.862
									1357	53.299	53.299	53.299
									1358	55.377	55.377	55.377
									1359	57.713	57.713	57.713
									1360	60.461	60.461	60.461
									1361	63.701	63.701	63.701
									1362	67.015	67.015	67.015
									1363	70.958	70.958	70.958
									1364	75.326	75.326	75.331
									1365	80.071	79.86	79.938
									1366	85.393	84.361	84.753
									1367	91.011	88.803	89.964
									1368	97.021	93.159	95.165
									1369	102.965	98.172	100.449
									1370	108.912	104.948	105.747
									1371	114.584	112.03	110.908
									1372	120.022	118.408	116.695
									1373	125.652	123.705	122.21
									1374	131.327	128.129	127.185
									1375	137.219	131.269	130.88
									1376	142.352	133.525	133.367
									1377	144.944	135.421	134.414
									1378	143.926	137.539	134.278
									1379	140.27	140.214	132.868
									1380	135.576	143.643	130.668
									1381	130.51	146.987	127.052
									1382	124.397	149.346	121.903
									1383	117.053	150.047	116.002
									1384	109.53	149.447	109.077
									1385	101.925	147.534	102.137
									1386	94.439	143.978	94.563
									1387	87.029	139.609	86.473
									1388	79.728	133.948	77.828
									1389	72.817	127.116	69.015
									1390	65.814	119.808	60.594
									1391	58.749	111.991	52.768
									1392	51.89	103.956	45.373
									1393	45.207	95.701	37.921
									1394	38.417	87.43	30.672
									1395	31.526	78.678	24.035
									1396	24.62	69.085	18.208
									1397	18.602	59.358	13.517
									1398	13.232	49.464	9.64
									1399	8.624	39.173	6.62
									1400	5.061	28.716	4.676
									1401	2.536	18.988	3.399
									1402	0.866	10.423	2.544
									1403	0.136	4.583	1.793
									1404	0	1.756	1.159
									1405	0	1.38	0.873
									1406	0	2.099	0.609
									1407	0	2.954	0.308
									1408	0	3.402	0.132
									1409	0	3.38	0.092
									1410	0	3.275	0.084
									1411	0	3.251	0.076
									1412	0	3.234	0.023
									1413	0	2.802	0
									1414	0	1.941	0
									1415	0	0.997	0
									1416	0	0.308	0
									1417	0	0.04	0
									1418	0	0	0
									1419	0	0	0
									1420	0	0	0
									1421	0	0	0
									1422	0	0	0
									1423	0	0	0
									1424	0	0	0
									1425	0	0	0
									1426	0	0	0
									1427	0	0	0
									1428	0	0	0
									1429	0	0	0
									1430	0	0	0
									1431	0	0	0
									1432	0	0	0
									1433	0	0	0
									1434	0	0	0
									1435	0	0	0
									1436	0	0	0
									1437	0	0	0
									1438	0	0	0
									1439	0	0	0
									1440	0	0	0
									1441	0	0	0
									1442	0	0	0
									1443	0	0	0
									1444	0	0	0
									1445	0	0	0
									1446	0	0	0
									1447	0	0	0
									1448	0	0	0
									1449	0	0	0
									1450	0	0	0
									1451	0	0	0
									1452	0	0	0
									1453	0	0	0
									1454	0	0	0
									1455	0	0	0
									1456	0	0	0
									1457	0	0	0
									1458	0	0	0
									1459	0	0	0
									1460	0	0	0
									1461	0	0	0
									1462	0	0	0
									1463	0	0	0
									1464	0	0	0
									1465	0	0	0
									1466	0	0	0
									1467	0	0	0
									1468	0	0	0
									1469	0	0	0
									1470	0	0	0
									1471	0	0	0
									1472	0	0	0
									1473	0	0	0
									1474	0	0	0
									1475	0	0	0
									1476	0	0	0
									1477	0	0	0
									1478	0	0	0
									1479	0	0	0
									1480	0	0	0
									1481	0	0	0
									1482	0	0	0
									1483	0	0	0
									1484	0	0	0
									1485	0	0	0
									1486	0	0	0
									1487	0	0	0
									1488	0	0	0
									1489	0	0	0
									1490	0	0	0
									1491	0.073	0	0
									1492	0.786	0	0
									1493	2.707	0	0
									1494	6.312	0	0.113
									1495	11.694	0	0.948
									1496	18.415	0	3.119
									1497	25.228	0	7.22
									1498	31.475	0	12.731
									1499	36.196	0	18.151
									1500	38.044	0	21.803
									1501	36.804	0	23.247
									1502	33.381	0	22.294
									1503	142.37	132.753	88.526
									1504	163.7	131.815	118.051
									1505	181.371	131.134	147.2
									1506	196.794	130.407	175.057
									1507	210.184	129.547	198.276
									1508	214.557	131.794	208.773
									1509	215.835	135.252	214.913
									1510	216.248	139.077	217.368
									1511	210.669	146.351	207.68
									1512	204.081	154.329	195.659
									1513	197.677	162.629	184.594
									1514	194.845	171.91	177.567
									1515	191.977	181.01	172.273
									1516	190.845	188.749	170.786
									1517	193.804	193.939	178.528
									1518	197.536	198.979	187.949
									1519	203.502	198.252	199.63
									1520	214.698	189.849	216.111
									1521	226.67	181.064	232.544
									1522	236.151	168.443	243.071
									1523	242.634	153.041	247.671
									1524	249.907	137.279	252.279
									1525	254.228	119.308	254.807
									1526	253.518	99.394	254.704
									1527	253.999	79.511	254.666
									1528	254.026	61.536	253.819
									1529	253.47	44.093	252.704
									1530	250.807	29.028	246.461
									1531	241.211	22.262	231.118
									1532	226.33	21.505	206.835
									1533	209.425	20.33	183.25
									1534	189.088	19.794	162.529
									1535	165.526	19.361	142.572
									1536	143.842	18.491	124.925
									1537	129.797	15.859	114.375
									1538	117.608	12.598	106.887
									1539	107.283	9.724	101.838
									1540	101.443	6.584	102.33
									1541	96.886	3.031	105.236
									1542	94.381	0.593	105.905
									1543	95.237	0	97.742
									1544	97.61	0	87.73
									1545	97.644	0	78.264
									1546	94.123	0	75.361
									1547	89.816	0	72.672
									1548	84.732	0	68.556
									1549	75.299	0	59.425
									1550	66.526	0	50.289
									1551	56.845	0	39.554
									1552	46	0	26
									1553	35.227	0	11.704
									1554	24.938	0	3.68
									1555	15.113	0	1.763
									1556	4.485	0	0.351
									1557	0.375	0	0
									1558	0	0	0
									1559	0	0	0
									1560	0	0	0
									1561	0	0	0
									1562	0	0	0
									1563	0	0	0
									1564	0	0	0
									1565	0	0	0
									1566	0	0	0
									1567	0	0	0
									1568	0	0	0
									1569	0	0	0
									1570	0	0	0
									1571	0	0	0
									1572	0	0	0
									1573	0	0	0
									1574	0	0	0
									1575	0	0	0
									1576	0	0	0
									1577	0	0	0
									1578	0	0	0
									1579	0	0	0
									1580	0	0	0
									1581	0	0	0
									1582	0	0	0
									1583	0	0	0
									1584	0	0	0
									1585	0	0	0
									1586	0	0	0
									1587	0	0	0
									1588	0	0	0
									1589	0.368	0.368	0.368
									1590	1.781	1.781	1.781
									1591	3.076	3.076	3.076
									1592	6.987	6.987	6.987
									1593	12.113	12.113	12.113
									1594	17.366	17.366	17.366
									1595	23.881	23.881	23.881
									1596	30.928	30.928	30.928
									1597	37.99	37.99	37.99
									1598	46.918	46.918	46.918
									1599	56.789	56.789	56.789
									1600	66.784	66.784	66.784
									1601	75.845	75.845	75.845
									1602	85.041	85.041	85.041
									1603	93.477	93.477	93.477
									1604	94	94	94
									1605	92.794	92.794	92.794
									1606	91.346	91.346	91.346
									1607	87.903	87.903	87.903
									1608	84.289	84.289	84.289
									1609	81.925	81.925	81.925
									1610	82.969	82.969	82.969
									1611	84.698	84.698	84.698
									1612	86.91	86.91	86.91
									1613	89.677	89.677	89.677
									1614	93.134	93.134	93.134
									1615	95.959	95.959	95.959
									1616	98.278	98.278	98.278
									1617	101.027	101.027	101.027
									1618	103.443	103.443	103.443
									1619	104.794	104.794	104.794
									1620	106.339	106.339	106.339
									1621	107.021	107.021	107.021
									1622	106.948	106.948	106.948
									1623	106.876	106.876	106.876
									1624	107.247	107.247	107.247
									1625	107.918	107.918	107.918
									1626	107.958	107.958	107.958
									1627	106.729	106.729	106.729
									1628	104.732	104.732	104.732
									1629	102.465	102.465	102.465
									1630	97.941	97.941	97.941
									1631	91.753	91.753	91.753
									1632	86.887	86.887	86.887
									1633	84.435	84.435	84.435
									1634	69.439	69.439	69.439
									1635	63.877	63.877	63.877
									1636	56.775	56.775	56.775
									1637	46.68	46.68	46.68
									1638	38.432	38.432	38.432
									1639	32.794	34.825	32.794
									1640	27.814	33.062	27.814
									1641	24.254	34.887	23.373
									1642	23.505	47.124	17.187
									1643	22.887	61.392	11.33
									1644	19.922	74.347	6.734
									1645	13.536	84.907	3.938
									1646	6.402	95.68	2.454
									1647	2.484	104.114	0.989
									1648	3.804	110.049	0.827
									1649	5	115	1
									1650	12.185	117.637	1.253
									1651	26.639	115.66	2.021
									1652	42.185	113.523	2.796
									1653	60.204	110.042	4.051
									1654	82.99	106.266	5.6
									1655	106.386	102.146	7.095
									1656	123.951	96.692	14.527
									1657	138.361	90.672	26.175
									1658	152.543	83.673	38.166
									1659	156.021	85.25	53.619
									1660	155.03	91.072	70.464
									1661	152.361	96.505	86.793
									1662	151.936	101.814	91.703
									1663	151.737	106.948	92.995
									1664	151.072	112.973	93.808
									1665	143.402	116.687	87.77
									1666	133.474	120.747	80.438
									1667	124.079	123.782	73.053
									1668	119.948	122.68	65.701
									1669	117.175	120.577	58.546
									1670	117.257	119.538	54.877
									1671	129.443	121.381	63.794
									1672	144.971	123.649	75.73
									1673	158.211	126.18	89.645
									1674	165.722	126.811	114.082
									1675	172.175	127.67	139.943
									1676	177.546	127.753	163.275
									1677	178.381	123.299	178.691
									1678	179.444	119.186	194.071
									1679	182.935	113.412	204.753
									1680	191.577	103.082	203.147
									1681	200.144	92.464	201.426
									1682	207.666	88.112	198.695
									1683	213.732	94.144	193.093
									1684	220.361	99.846	187.578
									1685	223.268	102.759	185.254
									1686	224.814	105.962	184.09
									1687	226.755	109.057	183.038
									1688	229.515	113.667	186.017
									1689	231.378	120.304	192.089
									1690	232.102	125.902	197.504
									1691	229.642	132.074	200.142
									1692	222.788	137.221	199.793
									1693	215.042	140.825	196.887
									1694	206.599	145.084	188.269
									1695	196.604	148.727	173.887
									1696	187.521	151.939	159.349
									1697	187.49	157.298	148.388
									1698	192.113	163.566	138.093
									1699	198.504	169.845	130.589
									1700	214.125	177.318	136.965
									1701	232.856	184.206	148.371
									1702	248.865	191.144	160.804
									1703	253.289	197.649	175.129
									1704	253.887	204.495	190.738
									1705	254.795	211.907	206.216
									1706	255	219.517	222.804
									1707	255	226.794	240.289
									1708	255	231.344	252.909
									1709	255	230.636	255
									1710	255	229.196	255
									1711	255	226.329	255
									1712	255	222.175	255
									1713	255	218.128	255
									1714	255	211.8	255
									1715	255	202.992	255
									1716	255	192.536	255
									1717	255	182.125	255
									1718	255	171.309	255
									1719	255	159.725	255
									1720	255	149.748	254.595
									1721	255	141.725	253.113
									1722	255	133.619	250.902
									1723	255	127.358	237.455
									1724	255	122.01	216.237
									1725	255	116.679	195.07
									1726	255	113.093	177.307
									1727	255	109.78	162.055
									1728	255	106.253	145.773
									1729	255	96.799	135.521
									1730	255	84.598	127.337
									1731	255	72.443	118.519
									1732	254.392	65.892	111.933
									1733	253.689	59.674	106.198
									1734	253.28	53.544	99.945
									1735	247.947	44.671	95.794
									1736	242.023	35.515	92
									1737	235.174	26.454	87.371
									1738	221.431	15.782	80.66
									1739	206.836	7.586	74.517
									1740	191.805	1.41	67.971
									1741	175.586	0	57.775
									1742	159.01	0	47.721
									1743	143.258	0	39.056
									1744	128.68	0	32.557
									1745	113.838	0	26.706
									1746	99	0	22

## Sheet: Fig3
3F
		shNC			shNMT1			OENC			OENMT1
	PD-L1	15457.6	15063.7	15627	15972.9	15351.7	15492.4	16174.9	15269.7	15398.1	15464.4	15345.8	15660.8
3L		PD-L1-CM			PD-L1-CP
SCC9	0h	4988.55	5000.09	4956.27	17682.1	17872.7	17469.1
	3h	5950.5	5964.27	5912	16689.3	16869.2	16488.1
	6h	14002.6	14035	13912	12328.7	12461.6	12180.1
	12h	19422.1	19467	19296.4	7008.2	7083.75	6923.76
	24h	22454.8	22502.2	22322.5	6191.55	6247.51	6128.99
	48h	23210.1	23252.2	23092.3	5728.62	5801.15	5647.54
SIHa
		PD-L1-CM			PD-L1-CP
	0h	7001.43	7019.94	6949.66	14764.5	14053	14442
	3h	9801.77	9824.45	9738.35	13406.1	13658.5	13124.1
	6h	10712.7	10737.5	10643.4	12202.1	12116.7	12362.3
	12h	18340.4	18382.9	18221.8	10181.2	10323.3	10022.4
	24h	21513.7	21563.5	21374.5	8199.89	8255.95	8137.23
	48h	23779.8	23825.6	23651.9	6351.67	6430.92	6263.08
KYSE-510
		PD-L1-CM			PD-L1-CP
	0h	3163.18	3239.91	3248.61	14851.2	15076	15599.9
	3h	5432.96	5445.53	5397.81	13205.4	13347.7	13046.3
	6h	10610.4	10634.9	10541.7	9984.33	10092	9864.01
	12h	15252.1	15282.8	15166.4	5328.38	5385.82	5264.17
	24h	18623.5	18652.7	18541.8	3907.89	3939.24	3872.85
	48h	22665.5	22697.1	22577.1	3624.89	3663.97	3581.21
3I					3J
	Distance(μm)	PD-L1	F-actin			Distance(μm)	PD-L1	F-acitn
	0	61	15.25			0	206	48
	0.22217	51.561	30.398			0.22217	204	39
	0.44433	21.459	25.0918			0.44433	216	60
	0.6665	41.832	5.8163			0.6665	244	132
	0.88867	67.776	2.8827			0.88867	253	156
	1.11084	60.577	10.2398			1.11084	255	128
	1.333	29.046	7.5867			1.333	248	126
	1.55517	63	4.5			1.55517	191	114
	1.77734	125.418	4.9439			1.77734	173	47
	1.99951	112.459	24.7398			1.99951	242	21
	2.22167	75.005	36.551			2.22167	254	89
	2.44384	109.138	19.051			2.44384	182	96
	2.66601	109.582	5.4694			2.66601	104	37
	2.88818	34.378	6.7959			2.88818	134	47
	3.11034	49.75	3.25			3.11034	154	70
	3.33251	86.566	0.1684			3.33251	152	65
	3.55468	54.015	0.0663			3.55468	207	69
	3.77685	41.168	2.0663			3.77685	255	70
	3.99901	73.923	3.0612			3.99901	213	57
	4.22118	103.153	17.5153			4.22118	100	53
	4.44335	119.378	44.352			4.44335	60	83
	4.66551	168	36.75			4.66551	138	118
	4.88768	179.434	19.4031			4.88768	230	111
	5.10985	94.842	7.3622			5.10985	192	85
	5.33202	73.638	10.2602			5.33202	92	45
	5.55418	93.485	13.6276			5.55418	70	23
	5.77635	61.755	17.7755			5.77635	138	36
	5.99852	19.51	4.4082			5.99852	208	51
	6.22069	68.5	0.5			6.22069	137	54
	6.44285	161.332	9.6071			6.44285	33	66
	6.66502	235.005	30.3214			6.66502	33	63
	6.88719	249.235	31.0816			6.88719	80	47
	7.10936	254.745	31.949			7.10936	61	28
	7.33152	244.107	34.5204			7.33152	26	17
	7.55369	159.107	11.9694			7.55369	20	17
	7.77586	128.25	3			7.77586	25	26
	7.99803	127.878	4.8163			7.99803	20	15
	8.22019	48.796	1.551			8.22019	19	0
	8.44236	16.709	0.1276			8.44236	22	5
	8.66453	5.74	0			8.66453	11	20
	8.88669	0.265	0.0102			8.88669	0	17
	9.10886	0.673	1.2347			9.10886	0	4
	9.33103	0	2.25			9.33103	0	0
						9.5532	0	0
						9.77536	0	0
						9.99753	0	0
						10.2197	0	0

## Sheet: Fig4
4H
		OENC			OENMT1
	PD-L1-CM	15250.2	15407.3	14942.6	29476.8	29780.3	28882.2
	PD-L1-CP	17893.9	18078.1	17532.9	14584.9	14735.1	14290.7
	PD-L1-Total	20862.9	20679.8	20638.1	20758	20930.6	20420
4J
		shNC			shNMT1
	PD-L1-CM	29121.2	29421.1	28533.8	12005.5	12129.1	11763.4
	PD-L1-CP	5637.37	5695.42	5523.66	16406.4	16575.3	16075.5
	PD-L1-Total	24235.6	24485.1	23746.8	24676.1	24930.1	24178.3
4B				4C					4E					4F
	Distance(μm)	PD-L1	F-actin		Distance(μm)	PD-L1	F-actin			Distance(μm)	PD-L1	F-actin			Distance(μm)	PD-L1	F-actin
	0	79.25	82.25		0	51.5	82.25			0	46	0			0	46	0
	0.0709	80.39	86.592		0.0725	43.832	86.592			0.0784	124.934	60.503			0.0784	124.934	60.503
	0.1418	73.024	91.431		0.1449	45.552	91.431			0.1569	58.439	185.574			0.1569	58.439	185.574
	0.2127	65.859	96.256		0.2174	51.752	96.256			0.2353	45.558	204.631			0.2353	45.558	204.631
	0.2836	62.933	100.278		0.2899	60.409	100.278			0.3137	162.484	89.208			0.3137	162.484	89.208
	0.3545	63.178	103.936		0.3623	71.562	103.936			0.3921	78.869	0			0.3921	78.869	0
	0.4254	66.858	104.21		0.4348	78.904	104.21			0.4706	90.375	123.409			0.4706	90.375	123.409
	0.4963	71.495	101.771		0.5072	78.866	101.771			0.549	107.172	107.982			0.549	107.172	107.982
	0.5672	73.424	95.015		0.5797	73.022	95.015			0.6274	120.645	55.255			0.6274	120.645	55.255
	0.6382	67.689	89.311		0.6522	65.979	89.311			0.7058	159.467	211.241			0.7058	159.467	211.241
	0.7091	60.946	88.54		0.7246	67.383	88.54			0.7843	105.653	185.5			0.7843	105.653	185.5
	0.78	61.51	86.524		0.7971	69.69	86.524			0.8627	99.088	122.934			0.8627	99.088	122.934
	0.8509	72.462	81.436		0.8696	71.888	81.436			0.9411	81.817	0			0.9411	81.817	0
	0.9218	84.632	83.36		0.942	74.641	83.36			1.0195	202.183	73.762			1.0195	202.183	73.762
	0.9927	92.873	92.989		1.0145	80.326	92.989			1.098	205.212	199.567			1.098	205.212	199.567
	1.0636	98.19	106.216		1.087	87.625	106.216			1.1764	107.533	86.509			1.1764	107.533	86.509
	1.1345	94.736	118.264		1.1594	93.25	118.264			1.2548	90.338	0			1.2548	90.338	0
	1.2054	84.922	131.159		1.2319	96.145	131.159			1.3332	36.031	13.408			1.3332	36.031	13.408
	1.2763	75.032	145.237		1.3043	95.049	145.237			1.4117	99.805	108.458			1.4117	99.805	108.458
	1.3472	69.206	156.262		1.3768	84.745	156.262			1.4901	36.388	35.675			1.4901	36.388	35.675
	1.4181	69	154.919		1.4493	64.833	154.919			1.5685	76.933	133.642			1.5685	76.933	133.642
	1.489	68.058	148.486		1.5217	49.698	148.486			1.6469	146.763	26.922			1.6469	146.763	26.922
	1.5599	64.417	138.958		1.5942	47.005	138.958			1.7254	130.419	180.763			1.7254	130.419	180.763
	1.6308	60.108	128.096		1.6667	54.962	128.096			1.8038	181.754	123.938			1.8038	181.754	123.938
	1.7017	59.178	117.565		1.7391	64.703	117.565			1.8822	130.555	140.44			1.8822	130.555	140.44
	1.7726	59.548	109.826		1.8116	79.325	109.826			1.9606	90.932	51.531			1.9606	90.932	51.531
	1.8436	60.27	105.187		1.8841	96.662	105.187			2.0391	29.06	197.282			2.0391	29.06	197.282
	1.9145	55.536	103.344		1.9565	109.865	103.344			2.1175	80.081	83.17			2.1175	80.081	83.17
	1.9854	51.291	99.956		2.029	111.311	99.956			2.1959	88.035	235.833			2.1959	88.035	235.833
	2.0563	50.369	91.088		2.1014	100.143	91.088			2.2744	87.117	141.847			2.2744	87.117	141.847
	2.1272	53.702	85.636		2.1739	87.92	85.636			2.3528	57.046	228.293			2.3528	57.046	228.293
	2.1981	58.669	88.772		2.2464	81.937	88.772			2.4312	80.198	72.713			2.4312	80.198	72.713
	2.269	63.2	97.349		2.3188	86.41	97.349			2.5096	131.015	65.104			2.5096	131.015	65.104
	2.3399	57.531	100.102		2.3913	97.055	100.102			2.5881	178.174	230.543			2.5881	178.174	230.543
	2.4108	47.916	88.978		2.4638	107.41	88.978			2.6665	67.244	231.173			2.6665	67.244	231.173
	2.4817	41.732	77.914		2.5362	113.664	77.914			2.7449	126.772	226.038			2.7449	126.772	226.038
	2.5526	40.671	75.104		2.6087	117.794	75.104			2.8233	137.817	209.777			2.8233	137.817	209.777
	2.6235	45.061	75.945		2.6812	119.859	75.945			2.9018	173.677	235.582			2.9018	173.677	235.582
	2.6944	50.339	72.09		2.7536	117.24	72.09			2.9802	92.976	247.699			2.9802	92.976	247.699
	2.7653	56.418	67.222		2.8261	106.856	67.222			3.0586	132.721	196.681			3.0586	132.721	196.681
	2.8362	59.909	69.229		2.8986	90.042	69.229			3.137	152.509	87.881			3.137	152.509	87.881
	2.9071	59.92	76.902		2.971	73.963	76.902			3.2155	157.5	28.5			3.2155	157.5	28.5
	2.978	59.668	82.922		3.0435	62.401	82.922			3.2939	204.07	57.323			3.2939	204.07	57.323
	3.049	59.011	81.261		3.1159	59.225	81.261			3.3723	120.148	108.56			3.3723	120.148	108.56
	3.1199	58.186	72.575		3.1884	61.281	72.575			3.4507	104.892	0			3.4507	104.892	0
	3.1908	60.108	66.067		3.2609	62.549	66.067			3.5292	110.896	136.638			3.5292	110.896	136.638
	3.2617	63.565	66.769		3.3333	60.957	66.769			3.6076	92.461	193.904			3.6076	92.461	193.904
	3.3326	59.593	76.098		3.4058	58.386	76.098			3.686	72.873	38.923			3.686	72.873	38.923
	3.4035	51.768	78.533		3.4783	53.156	78.533			3.7644	182.7	216.942			3.7644	182.7	216.942
	3.4744	45.174	76.419		3.5507	48.846	76.419			3.8429	119.823	86.851			3.8429	119.823	86.851
	3.5453	45.208	78.665		3.6232	50.03	78.665			3.9213	125.39	104.955			3.9213	125.39	104.955
	3.6162	49.6	82.797		3.6957	58.668	82.797			3.9997	138.284	85.551			3.9997	138.284	85.551
	3.6871	57.021	82.356		3.7681	71.099	82.356			4.0781	200.182	0			4.0781	200.182	0
	3.758	64.458	81.044		3.8406	78.523	81.044			4.1566	180.69	167.019			4.1566	180.69	167.019
	3.8289	67.042	82.359		3.913	79.391	82.359			4.235	153.405	227.113			4.235	153.405	227.113
	3.8998	63.438	82.329		3.9855	76.362	82.329			4.3134	168.864	170.404			4.3134	168.864	170.404
	3.9707	58.699	77.708		4.058	72.448	77.708			4.3919	57.808	0.864			4.3919	57.808	0.864
	4.0416	58.093	73.545		4.1304	76.642	73.545			4.4703	97.125	90.83			4.4703	97.125	90.83
	4.1125	64.884	74.62		4.2029	87.064	74.62			4.5487	154.208	224.172			4.5487	154.208	224.172
	4.1835	66.32	75.811		4.2754	96.775	75.811			4.6271	227.387	163.875			4.6271	227.387	163.875
	4.2544	62.295	76.444		4.3478	95.344	76.444			4.7056	149.824	88.46			4.7056	149.824	88.46
	4.3253	57.621	75.937		4.4203	84.851	75.937			4.784	227.337	27.103			4.784	227.337	27.103
	4.3962	55.562	73.149		4.4928	73.53	73.149			4.8624	144.54	141.577			4.8624	144.54	141.577
	4.4671	52.807	68.192		4.5652	64.168	68.192			4.9408	132.829	190.078			4.9408	132.829	190.078
	4.538	52.787	71.765		4.6377	58.556	71.765			5.0193	146.062	44.388			5.0193	146.062	44.388
	4.6089	58.723	81.133		4.7101	60.706	81.133			5.0977	171.652	226.597			5.0977	171.652	226.597
	4.6798	66.09	88.828		4.7826	70.783	88.828			5.1761	180.141	245.099			5.1761	180.141	245.099
	4.7507	70.362	85.171		4.8551	76.363	85.171			5.2545	139.768	119.925			5.2545	139.768	119.925
	4.8216	69.576	73.097		4.9275	73.02	73.097			5.333	129.118	27.014			5.333	129.118	27.014
	4.8925	68.165	63.575		5	71.033	63.575			5.4114	154.269	36.157			5.4114	154.269	36.157
	4.9634	61.72	64.593		5.0725	75.634	64.593			5.4898	71.743	37.127			5.4898	71.743	37.127
	5.0343	51.781	68.212		5.1449	83.303	68.212			5.5682	90.199	101.756			5.5682	90.199	101.756
	5.1052	45.591	67.823		5.2174	88.285	67.823			5.6467	73.487	61.938			5.6467	73.487	61.938
	5.1761	48.19	65.905		5.2899	98.377	65.905			5.7251	141.278	211.705			5.7251	141.278	211.705
	5.247	55.881	63.173		5.3623	114.19	63.173			5.8035	137.609	133.371			5.8035	137.609	133.371
	5.3179	63.245	59.914		5.4348	123.537	59.914			5.8819	146.138	136.738			5.8819	146.138	136.738
	5.3889	69.129	55.419		5.5072	119.726	55.419			5.9604	117.178	130.934			5.9604	117.178	130.934
	5.4598	71.918	51.55		5.5797	99.666	51.55			6.0388	174.05	91.827			6.0388	174.05	91.827
	5.5307	70.066	50.595		5.6522	73.907	50.595			6.1172	89.483	232.996			6.1172	89.483	232.996
	5.6016	64.446	53.483		5.7246	56.342	53.483			6.1956	163.166	121.96			6.1956	163.166	121.96
	5.6725	60.567	59.202		5.7971	50.793	59.202			6.2741	159.848	169.461			6.2741	159.848	169.461
	5.7434	64.668	65.55		5.8696	53.137	65.55			6.3525	170.835	174.813			6.3525	170.835	174.813
	5.8143	68.919	64.344		5.942	55.469	64.344			6.4309	140	110			6.4309	140	110
	5.8852	67.58	60.053		6.0145	57.332	60.053			6.5094	73.26	70.009			6.5094	73.26	70.009
	5.9561	61.487	53.995		6.087	57.667	53.995			6.5878	69.023	115.688			6.5878	69.023	115.688
	6.027	58.366	52.066		6.1594	52.531	52.066			6.6662	139.976	142.106			6.6662	139.976	142.106
	6.0979	61.262	52.4		6.2319	42.969	52.4			6.7446	169.969	207.395			6.7446	169.969	207.395
	6.1688	64.726	50.663		6.3043	35.631	50.663			6.8231	115.817	38.419			6.8231	115.817	38.419
	6.2397	68.364	47.853		6.3768	33.039	47.853			6.9015	196.503	27.184			6.9015	196.503	27.184
	6.3106	76.5	46.438		6.4493	36.788	46.438			6.9799	161.18	77.157			6.9799	161.18	77.157
	6.3815	87.779	48.316		6.5217	40.181	48.316			7.0583	95.091	163.11			7.0583	95.091	163.11
	6.4524	99.716	51.006		6.5942	39.723	51.006			7.1368	172.501	68.136			7.1368	172.501	68.136
	6.5233	110.779	51.732		6.6667	39.013	51.732			7.2152	139.142	221.049			7.2152	139.142	221.049
	6.5943	119.525	49.224		6.7391	40.359	49.224			7.2936	103.938	167.1			7.2936	103.938	167.1
	6.6652	120.84	46.282		6.8116	45.119	46.282			7.372	42.652	228.384			7.372	42.652	228.384
	6.7361	120.915	44.59		6.8841	46.927	44.59			7.4505	65.596	43.489			7.4505	65.596	43.489
	6.807	122.915	48.18		6.9565	45.625	48.18			7.5289	194.061	109.874			7.5289	194.061	109.874
	6.8779	125.034	56.025		7.029	45.771	56.025			7.6073	201.489	0			7.6073	201.489	0
	6.9488	127.325	65.697		7.1014	51.84	65.697			7.6857	166.856	0			7.6857	166.856	0
	7.0197	127.167	73.239		7.1739	61.515	73.239			7.7642	137.89	18.758			7.7642	137.89	18.758
	7.0906	127.685	74.689		7.2464	71.062	74.689			7.8426	152.052	14.28			7.8426	152.052	14.28
	7.1615	126.59	74.893		7.3188	77.05	74.893			7.921	143.859	99.528			7.921	143.859	99.528
	7.2324	122.933	77.215		7.3913	77.858	77.215			7.9994	189.498	77.043			7.9994	189.498	77.043
	7.3033	126.56	77.626		7.4638	74.448	77.626			8.0779	110.023	205.161			8.0779	110.023	205.161
	7.3742	141.913	75.838		7.5362	72.146	75.838			8.1563	162.807	130.03			8.1563	162.807	130.03
	7.4451	164.767	67.679		7.6087	69.878	67.679			8.2347	179.505	58.136			8.2347	179.505	58.136
	7.516	179.007	61.627		7.6812	65.297	61.627			8.3132	169.739	11.602			8.3132	169.739	11.602
	7.5869	180.383	63.673		7.7536	58.73	63.673			8.3916	169.427	90.264			8.3916	169.427	90.264
	7.6578	185.645	66.74		7.8261	53.413	66.74			8.47	49.118	35.381			8.47	49.118	35.381
	7.7287	198.557	64.718		7.8986	45.225	64.718			8.5484	69.573	43.31			8.5484	69.573	43.31
	7.7997	210.846	56.327		7.971	37.438	56.327			8.6269	98.333	89.072			8.6269	98.333	89.072
	7.8706	215.243	49.433		8.0435	31.775	49.433			8.7053	118.011	65.092			8.7053	118.011	65.092
	7.9415	211.039	46.667		8.1159	30.917	46.667			8.7837	115.396	223.84			8.7837	115.396	223.84
	8.0124	200.094	48.352		8.1884	32.731	48.352			8.8621	90.674	94.544			8.8621	90.674	94.544
	8.0833	187.737	54.366		8.2609	34.297	54.366			8.9406	45.036	194.678			8.9406	45.036	194.678
	8.1542	184.747	63.823		8.3333	35.096	63.823			9.019	49.392	40.388			9.019	49.392	40.388
	8.2251	184.346	71.749		8.4058	36.151	71.749			9.0974	54.636	45.037			9.0974	54.636	45.037
	8.296	186.216	73.025		8.4783	37.535	73.025			9.1758	61.941	26.922			9.1758	61.941	26.922
	8.3669	185.673	72.88		8.5507	37.997	72.88			9.2543	69.634	124.849			9.2543	69.634	124.849
	8.4378	187.636	73.587		8.6232	38.63	73.587			9.3327	77.518	77.638			9.3327	77.518	77.638
	8.5087	192.038	77.185		8.6957	41.562	77.185			9.4111	68.376	41.071			9.4111	68.376	41.071
	8.5796	199.015	80.115		8.7681	46.052	80.115			9.4895	157.456	105.67			9.4895	157.456	105.67
	8.6505	198.629	78.913		8.8406	46.658	78.913			9.568	121.9	226.697			9.568	121.9	226.697
	8.7214	189.054	76.275		8.913	42.427	76.275			9.6464	64.25	92.25			9.6464	64.25	92.25
	8.7923	175.281	79.013		8.9855	36.995	79.013			9.7248	72.961	0			9.7248	72.961	0
	8.8632	166.079	87.709		9.058	34.165	87.709			9.8032	128.534	6.315			9.8032	128.534	6.315
	8.9341	161.267	95.783		9.1304	34.063	95.783			9.8817	85.129	28.138			9.8817	85.129	28.138
	9.0051	152.285	95.319		9.2029	33.703	95.319			9.9601	84.46	154.49			9.9601	84.46	154.49
	9.076	147.832	88.377		9.2754	30.556	88.377
	9.1469	149.367	79.691		9.3478	26.902	79.691
	9.2178	151.109	69.605		9.4203	22.901	69.605
	9.2887	141.02	55.931		9.4928	20.989	55.931
	9.3596	118.626	43.923		9.5652	19.407	43.923
	9.4305	99.51	35.277		9.6377	17.638	35.277
	9.5014	86.086	38.131		9.7101	16.896	38.131
	9.5723	71.496	49.468		9.7826	18.007	49.468
	9.6432	57.994	58.955		9.8551	19.49	58.955
	9.7141	48.532	63.184		9.9275	23.018	63.184
	9.785	46.739	59.888		10	26.506	59.888
	9.8559	48.019	54.351		10.0725	28.198	54.351
	9.9268	47.602	47.774		10.1449	27.865	47.774
	9.9977	41.882	44.748		10.2174	25.263	44.748
	10.0686	34.721	45.066		10.2899	22.257	45.066
	10.1395	31.373	47.453		10.3623	20.617	47.453
	10.2105	25.52	47.06		10.4348	18.656	47.06
	10.2814	18.596	40.927		10.5072	16.625	40.927
	10.3523	14.417	34.115		10.5797	13.986	34.115
	10.4232	14.573	30.601		10.6522	12.039	30.601
	10.4941	22.152	28.352		10.7246	11.479	28.352
	10.565	28.127	29.387		10.7971	11.048	29.387
	10.6359	29.573	32.963		10.8696	10.408	32.963
	10.7068	23.746	36.329		10.942	9.024	36.329
	10.7777	17.155	34.583		11.0145	6.938	34.583
	10.8486	13.761	33.851		11.087	6.781	33.851
	10.9195	13.038	36.481		11.1594	8.889	36.481
	10.9904	11.845	39.913		11.2319	8.544	39.913
	11.0613	10.396	39.053		11.3043	7.108	39.053
	11.1322	8.764	35.642		11.3768	6.607	35.642
	11.2031	8.775	35.616		11.4493	6.985	35.616
	11.274	11.182	37.708		11.5217	6.672	37.708
	11.3449	14.522	37.27		11.5942	5.417	37.27
	11.4159	16.688	34.421		11.6667	4.497	34.421
	11.4868	17.443	31.75		11.7391	4	31.75
	11.5577	16.48	29.404		11.8116	4	29.404
	11.6286	12.561	28.123		11.8841	4	28.123
	11.6995	6.963	28.199		11.9565	3.889	28.199
	11.7704	4.461	26.262		12.029	3.677	26.262
	11.8413	4.748	23.635		12.1014	2.964	23.635
	11.9122	6.781	22.213		12.1739	1.125	22.213
	11.9831	6.554	21.447		12.2464	1	21.447
	12.054	4.765	20.73		12.3188	1	20.73
	12.1249	2.886	19.975		12.3913	1	19.975
	12.1958	1.325	19.264		12.4638	0.385	19.264
	12.2667	1.475	18.313		12.5362	0	18.313
	12.3376	2.309	16.506		12.6087	0.035	16.506
	12.4085	2.985	14.379		12.6812	0	14.379
	12.4794	1.831	12.605		12.7536	0	12.605
	12.5504	0.796	11.802		12.8261	0	11.802
	12.6213	1	12		12.8986	0	12

## Sheet: Fig5
5D		shNC			shNMT1
	IP:PD-L1	7468.08	7618.19	7406.09	4375.47	4463.42	4339.16
	Input:PD-L1	6050.35	6171.96	6000.13	5914.77	6033.65	6165.67
5F
		shNC			shNMT1
	IP:CHP1	9191.34	9385.28	9097.59	3032.55	3138.74	3281.22
	Input:CHP1	8586.71	8767.89	8499.13	8591.99	8671.17	8505.37
5H
		OENC			OENMT1
	IP:CHP1	7461.53	7471.64	7276.79	3750.36	3881.68	4057.89
	Input:CHP1	8480.23	8659.17	8393.74	8385.45	8663.65	8399.91
5K
		CHP1-WT-Normoxia			CHP1-NmyrMT-Normoxia			CHP1-WT-Hypoxia			CHP1-NmyrMT-Hypoxia
	Input:CHP1	26546	26577.8	26500.9	26355.2	26386.9	26310.4	26942.2	26974.5	26896.4	26987.9	27020.2	26942
	Biotin-IP:CHP1	7809.98	7819.35	7796.71	567.021	567.701	566.057	32606.3	32645.4	32550.9	547.284	547.941	546.354
5M
		CHP1-WT/anti-Flag			CHP1-NmyrMT/anti-Flag			CHP1-WT/anti-PD-L1			CHP1-NmyrMT/anti-PD-L1
	IP:PD-L1	11316.7	11330.3	11297.4	412.607	413.102	411.906	31623.4	31673.3	31552.6	31482.9	31532.7	31412.4
	IP:Flag	30114.6	30150.7	30063.4	29266.9	29302	29217.2	9671.95	9683.56	9655.51	434.728	435.25	433.989
5O					5P
	Distance(μm)	PD-L1-eGFP	CHP1-NC-mCherry			Distance(μm)	PD-L1-eGFP	CHP1-NmyrMT-mCherry
	0	0	3.5			0	4.5	4.5
	0.0943	0	10.183			0.059	2.766	3.677
	0.1887	0	11.194			0.118	2.017	4.313
	0.283	0	0.461			0.177	2.946	4.551
	0.3773	0	0.879			0.236	3.838	4.04
	0.4717	0	0.939			0.295	3.483	2.796
	0.566	0	0.088			0.354	1.934	3.91
	0.6603	0	0.101			0.413	1.781	11.865
	0.7547	0	0			0.472	4.677	15.159
	0.849	0	0.641			0.531	6.439	8.474
	0.9434	0.664	5.813			0.59	8.533	8.944
	1.0377	7.179	26.093			0.649	8.261	7.537
	1.132	28.688	75.234			0.708	9.993	8.235
	1.2264	52.962	102.06			0.767	16.558	16.16
	1.3207	54.044	121.574			0.826	17.257	16.766
	1.415	56.699	95.366			0.885	48.109	11.963
	1.5094	62.326	109.566			0.9439	168.852	14.327
	1.6037	59.818	134.977			1.0029	111.439	13.492
	1.698	60.186	177.305			1.0619	65.44	5.746
	1.7924	58.433	251.389			1.1209	12.169	3.37
	1.8867	64.948	127.826			1.1799	10.804	5.871
	1.981	54.075	88.137			1.2389	11.758	9.733
	2.0754	50.997	64.926			1.2979	10.836	8.995
	2.1697	37.598	83.455			1.3569	11.248	12.82
	2.2641	44.012	111.141			1.4159	12.496	16.904
	2.3584	66.373	85.575			1.4749	13.742	15.228
	2.4527	84.471	87.44			1.5339	18.48	13.782
	2.5471	82.579	87.416			1.5929	28.523	17.754
	2.6414	93.848	93.993			1.6519	37.559	21.552
	2.7357	113.362	102.596			1.7109	46.597	30.735
	2.8301	132.62	113.064			1.7699	56.551	42.143
	2.9244	160.564	126.651			1.8289	64.308	45.444
	3.0187	220.478	131.649			1.8879	53.711	39.802
	3.1131	253.032	133.825			1.9469	44.095	25.184
	3.2074	255	175.341			2.0059	30.813	17.518
	3.3017	255	217.875			2.0649	37.4	31.385
	3.3961	255	204.769			2.1239	52.951	40.101
	3.4904	255	192.433			2.1829	66.192	43.416
	3.5847	255	202.786			2.2419	59.153	46.121
	3.6791	255	184.645			2.3009	48.742	37.629
	3.7734	255	145.047			2.3599	67.676	36.063
	3.8678	248.117	119.809			2.4189	74.935	37.149
	3.9621	202.828	99.113			2.4779	69.692	30.49
	4.0564	176.401	118.855			2.5369	71.597	27.566
	4.1508	229.931	138.747			2.5959	76.702	30.648
	4.2451	253.952	149.844			2.6549	61.375	30.609
	4.3394	248.772	174.325			2.7139	58.823	40.526
	4.4338	238.915	173.244			2.7728	73.548	46.364
	4.5281	226.178	138.209			2.8318	78.762	47.105
	4.6224	178.136	115.165			2.8908	87.672	54.046
	4.7168	150.14	128.737			2.9498	92.806	62.78
	4.8111	175.364	144.068			3.0088	111.848	62.141
	4.9054	173.127	120.946			3.0678	150.609	68.372
	4.9998	147.608	90.493			3.1268	160.543	49.305
	5.0941	131.536	94.239			3.1858	77.327	32.721
	5.1884	127.271	100.613			3.2448	27.584	26.216
	5.2828	115.121	89.884			3.3038	8.994	24.589
	5.3771	138.093	80.141			3.3628	10.541	19.631
	5.4715	123.608	99.67			3.4218	22.118	31.75
	5.5658	125.022	106.349			3.4808	21.352	26.204
	5.6601	135.431	170.784			3.5398	32.465	29.687
	5.7545	165.266	185.091			3.5988	32.334	33.864
	5.8488	172.919	153.225			3.6578	23.832	27.711
	5.9431	124.289	128.641			3.7168	26.641	31.495
	6.0375	136.712	108.432			3.7758	46.757	42.902
	6.1318	137.682	110.09			3.8348	58.582	58.255
	6.2261	90.841	97.765			3.8938	57.245	55.245
	6.3205	49.862	59.552			3.9528	42.054	49.823
	6.4148	56.75	66.773			4.0118	34.391	49.269
	6.5091	86.369	94.216			4.0708	28.544	47.391
	6.6035	133.623	95.689			4.1298	23.641	51.747
	6.6978	158.143	100.908			4.1888	32.858	51.464
	6.7922	156.257	118.614			4.2478	46.104	52.948
	6.8865	135.726	120.444			4.3068	64.115	53.462
	6.9808	127.936	103.202			4.3658	65.022	48.928
	7.0752	130.201	93.303			4.4248	60.323	47.76
	7.1695	140.522	116.86			4.4838	65.855	57.099
	7.2638	156.689	150.825			4.5428	68.375	70.985
	7.3582	164.865	154.969			4.6017	74.393	60.185
	7.4525	159.017	132.88			4.6607	80.525	62.751
	7.5468	129.375	162.533			4.7197	73.686	79.23
	7.6412	110.684	202.057			4.7787	60.504	73.72
	7.7355	112.646	185.477			4.8377	52.298	86.885
	7.8298	120.799	153.307			4.8967	76.808	79.575
	7.9242	140.253	201.884			4.9557	78.263	84.122
	8.0185	157.932	207.5			5.0147	86.662	78.987
	8.1128	155.037	172.853			5.0737	93.923	81.4
	8.2072	131.205	167.966			5.1327	83.101	87.414
	8.3015	110.191	155.406			5.1917	81.67	78.606
	8.3959	85.446	131.622			5.2507	81.687	60.753
	8.4902	91.856	133.967			5.3097	96.679	63.906
	8.5845	101.02	183.322			5.3687	120.501	58.806
	8.6789	101.745	208.48			5.4277	83.365	44.142
	8.7732	81.041	154.137			5.4867	94.955	58.745
	8.8675	75.501	122.431			5.5457	114.745	71.392
	8.9619	69.569	128.579			5.6047	92.852	78.708
	9.0562	88.893	151.092			5.6637	95.492	75.199
	9.1505	119.971	219.951			5.7227	84.436	83.173
	9.2449	134.377	246.786			5.7817	85.066	75.478
	9.3392	127.627	254.637			5.8407	74.625	78.373
	9.4335	117.074	254.412			5.8997	86.553	60.029
	9.5279	102.517	194.402			5.9587	182.771	55.727
	9.6222	93.273	160.636			6.0177	137.316	51.112
	9.7165	91.729	135.876			6.0767	63.469	36.373
	9.8109	99.111	113.201			6.1357	60.483	40.737
	9.9052	119.997	164.273			6.1947	69.8	45.572
	9.9996	117.535	137.235			6.2537	83.191	68.705
	10.0939	107.904	109.906			6.3127	75.526	72.062
	10.1882	95.472	128.742			6.3717	67.015	53.78
	10.2826	96.851	188.575			6.4307	57.09	43.396
	10.3769	109.264	163.914			6.4896	60.583	35.879
	10.4712	113.444	130.863			6.5486	60.726	36.281
	10.5656	101.411	111.371			6.6076	65.244	43.946
	10.6599	78.832	84.734			6.6666	77.558	48.49
	10.7542	87.768	111.292			6.7256	105.053	60.145
	10.8486	119.754	164.648			6.7846	114.662	69.36
	10.9429	124.982	206.303			6.8436	102.309	55.755
	11.0372	96.477	178.851			6.9026	95.105	49.839
	11.1316	97.849	115.157			6.9616	102.302	47.607
	11.2259	121.886	112.386			7.0206	112.641	49.193
	11.3203	142.3	107.357			7.0796	111.47	33.95
	11.4146	136.55	99.837			7.1386	101.806	29.913
	11.5089	126.459	79.435			7.1976	106.002	26.233
	11.6033	120.816	79.43			7.2566	118.515	32.83
	11.6976	149.925	114.378			7.3156	124.226	46.653
	11.7919	177.667	133.709			7.3746	130.337	44.669
	11.8863	243.805	144.856			7.4336	127.768	36.814
	11.9806	252.166	141.343			7.4926	89.229	33.15
	12.0749	228.557	148.272			7.5516	89.552	40.133
	12.1693	124.457	117.472			7.6106	93.999	41.996
	12.2636	98.044	77.082			7.6696	86.774	36.529
	12.3579	95.898	106.554			7.7286	119.748	41.767
	12.4523	73.64	75.479			7.7876	149.396	49.359
	12.5466	63.513	51.933			7.8466	173.176	58.946
	12.6409	130.119	67.936			7.9056	159.359	61.098
	12.7353	213.505	135.387			7.9646	130.12	53.528
	12.8296	250.705	166.227			8.0236	89.777	43.759
	12.924	226.078	146.173			8.0826	62.97	39.934
	13.0183	172.425	104.225			8.1416	69.23	39.972
	13.1126	139.683	86.59			8.2006	92.349	39.984
	13.207	113.029	75.658			8.2596	117.192	41.964
	13.3013	110.468	61.884			8.3185	123.324	43.2
	13.3956	116.587	54.887			8.3775	91.726	38.96
	13.49	164.109	64.037			8.4365	104.726	44.279
	13.5843	183.167	83.614			8.4955	82.161	33.757
	13.6786	171.648	108.311			8.5545	102.843	30.005
	13.773	206.533	113.22			8.6135	112.982	34.855
	13.8673	249.847	147.383			8.6725	88.116	41.739
	13.9616	255	194.878			8.7315	69.585	29.899
	14.056	247.259	163.879			8.7905	58.436	34.216
	14.1503	234.228	165.562			8.8495	55.273	30.741
	14.2446	220.492	213.236			8.9085	42.753	34.06
	14.339	214.238	192.33			8.9675	47.672	27.966
	14.4333	208	149.25			9.0265	50.957	37.845
	14.5277	205.306	124.666			9.0855	58.311	46.238
	14.622	206.84	123.103			9.1445	63.051	48.874
	14.7163	137.41	88.608			9.2035	52.337	50.29
	14.8107	53.422	43.03			9.2625	40.272	45.716
	14.905	19.327	18.879			9.3215	36.595	33.232
	14.9993	8.646	9.049			9.3805	35.211	21.378
	15.0937	5.418	2.467			9.4395	41.369	16.885
	15.188	6.852	2.077			9.4985	44.79	19.527
	15.2823	9.44	3.669			9.5575	40.744	21.983
	15.3767	5.559	3.524			9.6165	38.361	20.74
	15.471	1.797	0.261			9.6755	32.897	18.333
	15.5653	0.617	0.736			9.7345	29.254	19.662
	15.6597	0	0.862			9.7935	27.304	21.172
	15.754	0	0.824			9.8525	28.211	24.304
	15.8484	0	0.008			9.9115	27.179	24.47
	15.9427	0	0.722			9.9705	31.242	26.279
	16.037	0	0.023			10.0295	40.13	21.001
	16.1314	0	0			10.0885	35.979	20.352
	16.2257	0	8.772			10.1474	38.102	21.593
	16.32	0	9.253			10.2064	44.056	26.917
	16.4144	0	1.139			10.2654	40.246	27.267
	16.5087	0	0			10.3244	36.931	25.539
	16.603	0	0			10.3834	31.947	26.574
	16.6974	0	1.964			10.4424	35.536	25.705
	16.7917	0	1.395			10.5014	40.329	27.389
	16.886	0	1.101			10.5604	40.974	32.101
	16.9804	0	0.534			10.6194	40.028	28.644
	17.0747	0	0.03			10.6784	37.354	23.969
	17.169	0	0			10.7374	38.603	23.289
	17.2634	0	0			10.7964	41.24	22.767
	17.3577	0	0.461			10.8554	34.214	21.181
	17.4521	0	0.433			10.9144	43.585	22.514
	17.5464	0	0			10.9734	46.999	21.359
	17.6407	0	0			11.0324	33.655	16.882
						11.0914	40.713	20.43
						11.1504	46.628	20.197
						11.2094	34.11	16.943
						11.2684	42.888	15.489
						11.3274	59.044	23.926
						11.3864	57.393	22.478
						11.4454	54.229	19.937
						11.5044	53.698	19.754
						11.5634	62.975	17.453
						11.6224	74.961	30.96
						11.6814	94.628	31.028
						11.7404	99.947	30.833
						11.7994	94.085	33.038
						11.8584	79.253	26.831
						11.9174	78.768	32.158
						11.9763	80.875	36.532
						12.0353	74.088	35.927
						12.0943	91.343	37.936
						12.1533	104.418	39.299
						12.2123	108.585	36.16
						12.2713	114.102	34.57
						12.3303	122.825	39.432
						12.3893	103.391	36.796
						12.4483	83.999	32.717
						12.5073	95.316	34.466
						12.5663	102.178	35.989
						12.6253	84.063	30.373
						12.6843	83.022	48.51
						12.7433	100.735	55.728
						12.8023	97.942	39.626
						12.8613	78.971	39.941
						12.9203	94.828	43.221
						12.9793	95.19	39.101
						13.0383	71.178	38.139
						13.0973	57.989	38.195
						13.1563	63.156	41.198
						13.2153	71.223	30.486
						13.2743	70.335	30.838
						13.3333	60.123	31.204
						13.3923	55.21	29.327
						13.4513	60.191	30.439
						13.5103	50.54	31.297
						13.5693	47.582	41.197
						13.6283	56.026	40.171
						13.6873	67.383	42.814
						13.7463	70.662	48.595
						13.8052	62.015	35.96
						13.8642	65.768	34.342
						13.9232	89.101	38.337
						13.9822	81.969	40.124
						14.0412	86.452	48.06
						14.1002	72.854	50.777
						14.1592	91.473	54.031
						14.2182	75.335	41.448
						14.2772	69.609	43.662
						14.3362	69.091	42.339
						14.3952	69.485	38.466
						14.4542	69.417	38.093
						14.5132	68.758	43.063
						14.5722	72.13	42.354
						14.6312	68.534	38.073
						14.6902	70.842	44.989
						14.7492	81.999	48.115
						14.8082	82.627	48.392
						14.8672	73.915	48.347
						14.9262	70.426	62.859
						14.9852	71.582	71.22
						15.0442	59.909	88.924
						15.1032	63.201	76.431
						15.1622	60.571	66.59
						15.2212	55.088	96.449
						15.2802	67.416	125.94
						15.3392	73.316	164.135
						15.3982	79.436	165
						15.4572	76.179	166
						15.5162	96.076	167
						15.5752	81.52	168
						15.6342	60.947	169
						15.6931	36.501	168
						15.7521	21.08	167
						15.8111	26.762	166
						15.8701	28.85	165
						15.9291	17.403	129.451
						15.9881	5.546	150.205
						16.0471	2.438	121.64
						16.1061	2.397	112.966
						16.1651	5.113	110.562
						16.2241	8.292	118.911
						16.2831	5.68	165.231
						16.3421	7.623	212.671
						16.4011	12.805	254.262
						16.4601	21.034	255
						16.5191	25.795	247.372
						16.5781	7.095	126.72
						16.6371	2.173	74.07
						16.6961	1.061	76.413
						16.7551	2.197	106.982
						16.8141	3.058	87.143
						16.8731	2.238	124.489
						16.9321	5.375	188.887
						16.9911	7.81	229.563
						17.0501	5.162	127.229
						17.1091	2.993	63.93
						17.1681	2.451	90.675
						17.2271	7.702	189.439
						17.2861	20.138	187.134
						17.3451	36.743	195
						17.4041	42.47	195
						17.4631	45.346	195
						17.522	44.613	195
						17.581	34.339	195
						17.64	30.566	195
						17.699	30.679	184.833
						17.758	14.375	150.584
						17.817	10.1	152.146
						17.876	17.205	235.319
						17.935	7.509	231.556
						17.994	1.066	80.984
						18.053	1.018	39.045
						18.112	1.701	24.53
						18.171	1.915	18.339
						18.23	0.351	13.925
						18.289	0	21.034
						18.348	0	34.745
						18.407	0.183	53.784
						18.466	1.282	72.998
						18.525	1.279	69.704
						18.584	0.983	65.356
						18.643	1.53	71.016
						18.702	2.123	84.671
						18.761	3.182	101.553
						18.82	3.439	106.537
						18.879	2.825	94.519
						18.938	2.268	79.205
						18.997	0.85	43.921
						19.056	0.401	27.34
						19.115	0.542	20.436
						19.174	1.948	10.326
						19.233	1.959	19.012
						19.292	1.541	25.7
						19.3509	2.33	47.973
						19.4099	1.99	122.366
						19.4689	1.491	196.523
						19.5279	1.952	173.858
						19.5869	2.045	163.694
						19.6459	3.061	177.444
						19.7049	3.826	205.029
						19.7639	3.628	156.522
						19.8229	2.137	103.51
						19.8819	1.216	69.854
						19.9409	0.892	42.098
						19.9999	1.868	22.714
						20.0589	1.962	12.269
						20.1179	1.97	7.631
						20.1769	2.312	7.251
						20.2359	0.917	6.995
						20.2949	0.427	8.427
						20.3539	0.103	7.978
						20.4129	0.306	10.583

## Sheet: Fig6
5B
	PCLX-001-0μmol						PCLX-001-0.01μmol						PCLX-001-0.05μmol						PCLX-001-0.1μmol						PCLX-001-0.5μmol						PCLX-001-1μmol						PCLX-001-5μmol						PCLX-001-10μmol
1	0.2358	0.2215	0.2303	0.2243	0.2276	0.2271	0.2291	0.2328	0.2344	0.2361	0.2273	0.2287	0.2401	0.2214	0.2156	0.221	0.2057	0.225	0.2294	0.2284	0.2337	0.2084	0.3048	0.2125	0.2294	0.2238	0.2358	0.214	0.215	0.3011	0.2265	0.2296	0.2193	0.3006	0.2313	0.2154	0.2454	0.2252	0.2275	0.2317	0.2362	0.2229	0.2384	0.2205	0.2348	0.2376	0.2441	0.2306
2	0.4517	0.4616	0.4674	0.4655	0.4526	0.4538	0.4514	0.4488	0.4423	0.4559	0.4524	0.4527	0.4652	0.4464	0.4667	0.4471	0.4534	0.4309	0.4525	0.4565	0.4578	0.4595	0.469	0.4529	0.468	0.4591	0.4618	0.4515	0.4601	0.4595	0.4565	0.4658	0.459	0.4542	0.4512	0.4634	0.4666	0.4518	0.4522	0.4506	0.4547	0.4542	0.3635	0.3752	0.3508	0.3419	0.3564	0.3646
3	0.6222	0.5925	0.6055	0.6113	0.5949	0.5721	0.6126	0.6046	0.6008	0.6147	0.5991	0.5972	0.6329	0.6377	0.5735	0.6068	0.6126	0.5951	0.5959	0.6036	0.6186	0.6035	0.6026	0.5706	0.594	0.6048	0.6123	0.6134	0.6062	0.6025	0.6143	0.6012	0.5817	0.5879	0.5904	0.5967	0.5763	0.5606	0.5877	0.5638	0.5891	0.5666	0.3848	0.3988	0.3984	0.3931	0.41	0.3953
4	0.9448	0.8878	0.9536	0.9066	0.9299	0.8804	0.9591	0.8654	0.9228	0.9328	0.9478	0.8753	0.9519	0.9008	0.9032	0.9071	0.9387	0.9715	0.8718	0.9014	0.8832	0.8785	0.9112	0.9299	0.8742	0.8837	0.8614	0.881	0.8952	0.8703	0.8738	0.8615	0.8678	0.8744	0.8863	0.8804	0.7902	0.8224	0.8414	0.8207	0.8078	0.8321	0.4123	0.4208	0.4346	0.4121	0.4016	0.428
5	1.5238	1.4814	1.4839	1.5125	1.5144	1.5066	1.471	1.471	1.4843	1.5184	1.5034	1.5091	1.5209	1.4782	1.7183	1.5005	1.4932	1.4848	1.4903	1.4896	1.4959	1.4624	1.501	1.4931	1.5142	1.4898	1.4858	1.4977	1.4588	1.4549	1.4556	1.4358	1.4633	1.4818	1.4444	1.4242	1.4032	1.4122	1.356	1.341	1.4214	1.3926	0.4464	0.4769	0.4511	0.4414	0.49	0.5111
6	2.9557	2.9498	2.9408	2.9612	2.9102	2.9574	2.9042	2.9191	2.9288	2.9298	2.8908	2.9444	2.9089	2.9428	2.8931	2.9105	2.9514	2.9254	2.9167	2.8927	2.9039	2.9182	2.9072	2.9217	2.9037	2.9479	2.9646	2.9242	2.9539	2.9031	2.8702	2.7914	2.8234	2.7703	2.8988	2.7562	2.3044	2.4752	2.3814	2.2249	2.2697	2.2866	0.6083	0.6248	0.6074	0.5919	0.5484	0.571
5C					5G
	Time	Gray Value				IgG2a+DMSO												IgG2a+PCLX-001												PD-1 mAb+DMSO												PD-1 mAb+PCLX-001
	0	14.1695			0	56.2858	62.3814	58.4966	60.1008	56.6766	63.8348	53.6923	65.5154	58.9976	64.0506	69.0879	67.72	53.2106	54.3822	61.3195	59.2266	62.9227	56.9322	57.6623	50.3852	58.6682	51.9297	53.4561	60.5548	57.8062	63.6267	59.5	60.7224	57.2878	64.4815	54.9872	66.8435	59.8856	64.7125	69.7854	68.3924	53.7972	54.9872	61.9649	59.5895	63.3005	57.2878	58.2824	50.9457
	5	13.3559			1	83.1157	79.9382	75.6239	74.7944	72.8433	81.9301	79.7838	83.4072	76.3864	79.8031	85.5888	85.3199	66.9261	62.7317	74.1647	66.8665	74.8439	73.4439	76.9317	66.6423	79.38	64.579	78.3588	82.8576	68.9758	82.7314	72.1851	71.8095	69.2687	79.6793	58.8217	84.0091	77.2579	44.8271	82.7714	86.2112	60.0871	42.3542	74.6209	60.7006	48.7575	65.598	57.1544	53.3885
	10	13.2712			2	127.208	110.491	115.79	111.706	91.8233	113.157	113.178	104.235	116.895	97.9232	104.525	105.728	112.812	71.8845	128.669	135.132	88.1427	92.868	100.071	136.063	104.455	129.099	109.941	109.905	81.498	105.253	86.496	84.1354	82.7985	97.095	68.0635	100.784	90.8093	33.6793	103.137	108.475	66.8399	31.8213	188.885	61.824	136.632	74.666	56.0204	55.8967
	15	12.7966			3	159.422	124.275	119.243	110.993	113.842	127.765	154.775	128.219	130.78	118.575	126.063	129.151	101.029	81.8771	104.931	84.0477	102.892	115.441	127.433	108.929	134.308	145.616	148.989	142.145	95.4501	131.465	102.526	97.7644	97.9703	116.88	118.218	119.652	105.808	24.5522	126.562	134.201	74.0716	23.1977	104.852	62.9598	26.7049	84.5246	54.881	58.471
	20	13.0678			4	210.618	151.524	146.228	132.81	139.126	156.004	205.473	155.58	188.299	141.922	150.371	155.798	121.735	92.7458	163.05	93.6379	119.164	141.398	159.372	135.52	169.356	114.257	196.29	180.027	110.909	161.643	120.369	112.761	114.877	139.184	89.3287	140.736	122.325	17.2438	153.259	163.634	141.798	16.2925	122.619	64.1081	18.7557	95.2066	53.737	61.1119
	25	12.322			5	271.654	182.474	176.993	157.313	167.9	188.125	266.172	186.538	219.709	168.129	177.617	185.875	145.09	204.527	143.127	103.927	237.032	170.976	196.241	166.118	210.015	235.147	252.633	324	127.953	296.062	140.117	129.189	133.613	164.16	101.437	164.161	140.43	11.552	283.439	197.023	90.0356	10.9147	142.28	65.2688	12.5649	106.745	52.5889	63.8198
	30	12.1525			6	343.391	217.359	211.786	184.658	200.39	224.376	337.772	221.312	315.269	197.36	207.967	219.591	171.253	117.257	165.259	114.94	156.567	204.411	238.394	201.003	256.7	158.414	318.804	274.513	146.659	234.997	161.865	147.114	154.27	191.958	114.587	190.048	160.193	7.27473	217.313	234.612	98.8	6.8734	163.933	66.4422	7.91257	119.172	51.4374	66.5954
	35	13.2712			7	426.687	256.414	250.852	215.001	236.822	265.008	421.172	260.124	255.234	229.778	241.589	257.152	200.383	130.972	189.547	126.701	277.844	241.939	286.185	240.458	309.828	184.185	295.59	332.014	167.103	278.721	285.706	166.599	176.941	222.73	128.82	218.52	181.685	4.20991	255.094	276.65	108.107	3.97766	187.671	67.6282	4.57903	132.521	80.2831	69.4392
	40	12.5424			8	622.403	499.873	294.44	248.499	377.421	310.271	517.271	303.194	299.863	265.548	378.651	298.767	232.64	145.709	216.09	239.234	200.934	383.795	439.967	284.762	369.815	212.584	483.778	396.952	219.364	327.511	211.734	187.709	201.721	256.625	144.179	249.701	204.974	2.15547	296.992	323.382	117.974	0	213.591	128.827	2.34446	146.824	49.1267	72.3517
	45	12.3898			9	631.398	347.971	342.795	285.307	322.412	360.415	626.969	350.741	349.413	304.833	319.319	344.643	368.182	161.504	244.988	152.564	125.91	330.217	400.094	334.197	437.076	443.74	584.157	469.775	213.519	281.64	340.041	110.508	228.702	293.796	160.706	283.714	230.133	0.909341	343.221	275.055	128.415	0	241.789	70.0383	0.989071	162.115	47.9688	75.3335
	50	12.3729			10	454.531	400.944	396.166	325.58	272.022	415.688	751.165	402.986	404.14	347.799	363.762	394.988	307.17	178.393	276.339	466.716	252.844	181.44	466.919	389.044	512.027	277.778	697.513	550.934	439.644	441.383	270.721	235.062	257.977	334.393	178.446	320.681	257.23	0	393.99	431.915	139.448	0	272.36	71.2626	0	178.425	46.81	78.3852
	55	10.661			11	892.662	459.025	454.798	369.476	426.476	476.342	890.759	460.149	464.304	394.607	412.146	450.008	349.762	196.413	410.243	581.714	281.81	437.7	540.797	549.583	495.084	414.825	824.634	640.876	267.817	507.016	303.868	261.433	289.64	378.568	197.438	360.726	286.335	0	449.513	494.21	221.087	0	215.401	72.4998	0	395.789	145.651	81.5071
	60	11.7288			12	1047	522.5	518.9	417.2	486	542.6	768.35	490.05	490.398	475.695	484	573.087	396.118	215.6	346.8	197.582	312.88	499.234	622.08	516.096	686.664	355.008	966.306	740.05	298.116	578.812	339.575	289.688	323.783	426.471	217.728	403.971	317.52	0	510	562.185	163.4	0	341	73.75	0	214.2	44.4925	84.7
	65	11.2542
	70	11.1864			5H
	75	12.322					IgG2a+DMSO												IgG2a+PCLX-001												PD-1 mAb+DMSO												PD-1 mAb+PCLX-001
	80	12.4576				Tumor volume	1047	522.5	518.9	417.2	486	542.6	768.35	490.05	490.398	475.695	484	573.087	296.118	215.6	346.8	197.582	312.88	299.234	322.08	416.096	686.664	355.008	966.306	640.05	298.116	578.812	339.575	289.688	323.783	426.471	217.728	403.971	317.52	0	510	562.185	163.4	0	341	73.75	0	214.2	44.4925
	85	12.2542
	90	12.3051			5I
	95	12.3729					IgG2a+DMSO												IgG2a+PCLX-001												PD-1 mAb+DMSO												PD-1 mAb+PCLX-001
	100	10.5593				Tumor weight	2.0933	1.22	1.03788	1.56	1.34	1.08525	2.0933	1.11	1.06032	1.12	0.92928	1.01982	0.792235	0.4312	0.73	0.65	0.625759	0.998468	1.24416	1.03219	1.37333	0.710016	1.93261	1.4801	0.596232	1.15762	0.73	0.579375	0.89	0.852943	0.435456	0.807942	0.88	0	1.13	1.12437	0.3267	0	0.682011	0.45	0	0.428475	0
	105	11.3559
	110	11.5424
	115	11.3898			5J
	120	11.1186					IgG2a+DMSO						IgG2a+PCLX-001						PD-1 mAb+DMSO						PD-1 mAb+PCLX-001
	125	10.339				0	22.7	21.2	21.5	21.2	18.1	19.8	20.2	23.4	21.2	22	19.7	18.3	21.7	24.3	24.5	20.7	18.4	22.7	19.1	19.4	21	21.8	22.9	22.4
	130	10.7458				3	22.22	24.72	24.02	20.72	20.62	19.32	21.72	22.92	20.72	21.52	19.22	17.82	23	24.2	22	22.8	20.5	19.1	20.62	18.92	20.52	21.32	22.42	21.92
	135	10.8814				6	23.5	26	25.3	22	21.9	20.6	20.62	18.92	20.52	21.32	22.42	21.92	21.72	22.92	20.72	21.52	19.22	17.82	21.9	20.2	21.8	22.6	23.7	23.2
	140	10.322				9	24.22	23.82	24.02	20.22	17.92	22.22	22.7	21	22.6	23.4	24.5	24	24.22	23.82	24.02	20.22	17.92	22.22	21.22	24.72	24.02	20.72	20.62	19.32
	145	11.4407				12	25.5	25.1	25.3	21.5	19.2	23.5	23.8	25	22.8	23.6	21.3	19.9	26.3	25.9	26.1	22.3	20	24.3	24.3	26.8	26.1	22.8	22.7	21.4
	150	11.8814
	155	11.9831
	160	11.339			5L
	165	11.4915					IgG2a+DMSO				IgG2a+PCLX-001				PD-1 mAb+DMSO				PD-1 mAb+PCLX-001
	170	10.8475				Granzyme B	0	0	0	0	1	0.308	1.846	2.308	3.077	2.385	2.538	2.154	3.615	5.846	5.385	4.231
	175	13.1525
	180	11.5763			5M
	185	12.9831					IgG2a+DMSO				IgG2a+PCLX-001				PD-1 mAb+DMSO				PD-1 mAb+PCLX-001
	190	12.4237				PD-1	5.401	6.051	4.503	5.273	2.401	3.051	3.503	4.273	2.63	2.751	1.911	2.07	1.051	0.662	1.541	0.63
	195	11.8305
	200	11.6441
	205	11.4576
	210	12.2881
	215	11.9661
	220	11.2034
	225	11.8305
	230	12.2373
	235	11.8305
	240	12.7627
	245	11.322
	250	11
	255	11.2712
	260	10.0509
	265	9.59322
	270	9.61017
	275	11.1695
	280	11.661
	285	11.3559
	290	10.1017
	295	10.2034
	300	9.38983
	305	10.1186
	310	9.84746
	315	9.8983
	320	9.23729
	325	9.84746
	330	9.91525
	335	9.59322
	340	10.5254
	345	10.3559
	350	10.1017
	355	8.86441
	360	9.57627
	365	9.05085
	370	9.30509
	375	9.50847
	380	8.33898
	385	8.25424
	390	7.98305
	395	8.61017
	400	9.01695
	405	9.23729
	410	8.61017
	415	9.37288
	420	8.84746
	425	8.42373
	430	8.1017
	435	8.44068
	440	8.25424
	445	8.67797
	450	8.55932
	455	8.55932
	460	9.20339
	465	8.69491
	470	7.88136
	475	7.64407
	480	7.55932
	485	7.52542
	490	7.98305
	495	8.35593
	500	8.16949
	505	6.83051
	510	7.18644
	515	6.76271
	520	6.61017
	525	6.40678
	530	6.45763
	535	6.67797
	540	6.72881
	545	6.66102
	550	6.54237
	555	6.71186
	560	6.67797
	565	6.47458
	570	6.57627
	575	6.54237
	580	6.44068
[truncated: 5 more columns]

## Sheet: FigS1
1E
		shNC			sh657			sh557			sh268
	CAL27	24099.9	24228.1	23937	24191.6	24304.3	24048.3	12610.4	12677.4	12525.1	23448.2	23530.4	25343.8
	SCC9	11152.3	11211.6	11076.9	11449.7	11510.6	11372.3	2384.94	2397.63	2368.82	11834	11896.9	11754
1F
		OENC			OENMT1
	SCC9	2384.94	2397.63	2368.82	21834	11896.9	11754
1J
		time	shNC-SCC9												shNMT1-SCC9
	1	1	0.4549	0.4592	0.4509	0.4208	0.4413	0.4367	0.452	0.4049	0.4292	0.4562	0.514	0.4618	0.4485	0.443	0.436	0.422	0.4799	0.4357	0.4226	0.4795	0.4259	0.4519	0.4511	0.3984
	2	2	0.5761	0.6054	0.5848	0.57	0.6134	0.6107	0.5829	0.5801	0.569	0.6662	0.5921	0.6078	0.5653	0.5528	0.54477	0.56343	0.5998	0.6053	0.60561	0.6048	0.5836	0.6198	0.589	0.5954
	3	3	0.8548	0.9267	0.8925	0.9622	0.8617	0.9361	0.9454	0.9309	0.9226	0.9211	0.8727	0.8822	0.8169	0.7984	0.8251	0.8805	0.8209	0.9919	0.8866	0.9375	0.962	0.932	0.851	0.8678
	4	4	1.4082	1.5188	1.4751	1.3669	1.464	1.4385	1.4112	1.4148	1.4478	1.3704	1.3122	1.3182	1.3528	1.2477	1.4343	1.2805	1.294	1.3363	1.2996	1.3243	1.2954	1.4362	1.2678	1.2442
	5	5	2.1831	2.3565	2.2167	2.2813	2.2704	2.2268	2.2864	2.2515	2.1932	2.2724	2.2804	2.2727	2.2194	2.0725	2.1067	1.9521	2.3631	2.2226	2.3157	2.2929	2.3012	1.9718	1.9887	2.3268
	6	6	3.5768	3.5715	3.5804	3.5817	3.5294	3.5154	3.5384	3.5298	3.5098	2.9178	3.5335	3.5201	3.1894	2.9342	3.2564	2.9902	3.1129	2.9307	3.1494	3.262	2.9581	3.18699	3.3487	3.1547
1M
	shNC-SCC9								shNMT1-SCC9
	0.24	0.39	0.18	0.36	0.42	0.44	0.38	0.55	0.51	0.62	0.16	0.57	0.13	0.32	0.64	0.32
1N
	shNC-SCC9								shNMT1-SCC9
	265.485	882.701	387.208	726.824	563.995	808.896	801.133	950.454	779.75	750.648	235.352	815.95	380.031	797.193	1042.19	689.75
1O
		shNC-SCC9								shNMT1-SCC9
	0	63.75	65	63.75	65.6689	64.375	65	65.0314	65.6689	64.375	69.5768	63.75	66.3065	65.6689	65	64.375	66.3065
	1	83.106	81.6972	84.6913	92.2014	100.385	84.0596	114.027	96.9415	101.43	95.7013	79.7337	107.682	82.6177	88.7155	97.5421	101.66
	2	116.614	111.184	115.079	149.714	131.197	118.355	151.93	144.949	148.315	157.442	93.1232	155.095	103.631	157.984	146.738	128.588
	3	135.277	155.747	137.846	291.96	163.263	197.153	394.178	212.252	204.219	218.613	110.624	207.356	124.172	204.826	212.952	193.401
	4	150.733	233.398	163.301	377.383	234.844	338.72	431.106	307.429	282.094	282.96	127.884	285.926	156.705	265.338	406.221	428.819
	5	164.775	321.971	212.289	536.913	291.484	436.603	603.388	396.372	414.664	475.598	146.813	378.902	206.921	335.388	449.115	321.259
	6	187.272	468.752	250.86	647.768	376.956	539.431	523.837	558.827	516.706	598.567	166.356	579.752	264.108	476.476	585.351	405.989
	7	219.923	707.781	318.99	759.894	480.491	663.39	655.814	696.158	641.882	616.116	194.719	657.107	314.064	622.193	778.345	532.695
	8	265.485	882.701	387.208	826.824	563.995	808.896	801.133	950.454	779.75	750.648	335.352	815.95	380.031	797.193	1042.19	689.75
1P
		shNC-SCC9								shNMT1-SCC9
	0	19.22	24.06	23.36	20.06	19.96	18.66	21.06	22.26	20.06	20.86	18.56	23.56	23.16	23.36	19.56	21.56
	2	22.22	24.72	24.02	20.72	20.62	19.32	21.72	22.92	20.72	21.52	19.22	24.22	23.82	24.02	20.22	22.22
	4	22.7	22.7	24.5	21.2	21.1	19.8	21.6	23.4	21.2	22	19.7	24.7	24.3	24.5	24.7	22.7
	6	23.1	24.5	24.9	21.6	21.5	22	22.6	23.8	22	22.4	20.1	25.1	24.7	24.3	21.1	23.1
	8	23.5	26	25.3	22	21.9	20.6	23	24.2	22	23.1	24.02	25.5	25.1	25.3	21.5	23.5
