# Supplementary material for: Elucidating the role of N-myristoylation in the excessive membrane localization of PD-L1 in hypoxic cancers and developing a novel NMT1 inhibitor for combination with immune checkpoint blockade therapy
Source: J Exp Clin Cancer Res. 2025 Jul 2;44:181. doi: 10.1186/s13046-025-03438-z (PMC12219335; doi:10.1186/s13046-025-03438-z)
Supplement: Supplementary file 12 — Supplementary Material 12. [file 13046_2025_3438_MOESM12_ESM.xlsx]

## Sheet: Fig1G
Block Type	96well
Chemistry	SYBR_GREEN
Experiment File Name	E:\赵昊明\HYPO0704.eds
Experiment Run End Time	2024-08-23 17:59:56 PM CST
Instrument Type	steponeplus
Passive Reference
Well	Sample Name	Target	Task	Reporter	Quencher	RQ	RQ Min	RQ Max	Cт	Cт Mean	Cт SD	ΔCт	ΔΔCт			ΔCт Mean	ΔCт SE	HK Control ΔCт Mean	HK Control ΔCт SE	ΔΔCт	Automatic Ct Threshold	Ct Threshold	Automatic Baseline	Baseline Start	Baseline End	Efficiency	Comments	HIGHSD	OUTLIERRG	EXPFAIL
A1	H0	ACTIN	UNKNOWN	SYBR	None				31.4585	33.8783	2.24239										TRUE	30.3493	TRUE	3	28	1		Y	N	N
A2	H0	ACTIN	UNKNOWN	SYBR	None				34.2902	33.8783	2.24239		-2.94517								TRUE	30.3493	TRUE	3	32	1		Y	N	N
A3	H0	ACTIN	UNKNOWN	SYBR	None				35.8862	33.8783	2.24239										TRUE	30.3493	TRUE	3	30	1		Y	N	N
A4	H0	NMT2	UNKNOWN	SYBR	None	1	0.0740351	13.5071	31.4484	30.9331	0.678934	-2.94517				-2.94517	1.35268			0	TRUE	31.5166	TRUE	3	27	1		Y	N	N
A5	H0	NMT2	UNKNOWN	SYBR	None	1	0.0740351	13.5071	30.1638	30.9331	0.678934	-2.94517				-2.94517	1.35268			0	TRUE	31.5166	TRUE	3	28	1		Y	N	N
A6	H0	NMT2	UNKNOWN	SYBR	None	1	0.0740351	13.5071	31.1871	30.9331	0.678934	-2.94517				-2.94517	1.35268			0	TRUE	31.5166	TRUE	3	28	1		Y	N	N
A7	H0	NMT1	UNKNOWN	SYBR	None	1	0.0824994	12.1213	25.5102	25.4026	0.117971	-8.47572	-5.53055	46.2233		-8.47571	1.29643			0	TRUE	1744.25	TRUE	3	18	1		N	N	N
A8	H0	NMT1	UNKNOWN	SYBR	None	1	0.0824994	12.1213	25.4211	25.4026	0.117971	-8.47572	-5.53055	46.2233		-8.47571	1.29643			0	TRUE	1744.25	TRUE	3	17	1		N	N	N
A9	H0	NMT1	UNKNOWN	SYBR	None	1	0.0824994	12.1213	25.2764	25.4026	0.117971	-8.47572	-5.53055	46.2233		-8.47571	1.29643			0	TRUE	1744.25	TRUE	3	18	1		N	N	N
A10	H0	HIF1A	UNKNOWN	SYBR	None	1	0.0121689	82.1766	31.5123	34.223	3.27366	0.3447	3.28987	0.102247		0.344699	2.29094			0	TRUE	21.2163	TRUE	3	29	1		Y	N	N
A11	H0	HIF1A	UNKNOWN	SYBR	None	1	0.0121689	82.1766	37.86	34.223	3.27366	0.3447	3.28987	0.102247		0.344699	2.29094			0	TRUE	21.2163	TRUE	3	34	1		Y	N	N
A12	H0	HIF1A	UNKNOWN	SYBR	None	1	0.0121689	82.1766	33.2966	34.223	3.27366	0.3447	3.28987	0.102247		0.344699	2.29094			0	TRUE	21.2163	TRUE	3	31	1		Y	N	N
B1	H3	ACTIN	UNKNOWN	SYBR	None				32.7362	31.8419	1.35033										TRUE	30.3493	TRUE	3	28	1		Y	N	N
B2	H3	ACTIN	UNKNOWN	SYBR	None				30.2886	31.8419	1.35033		-1.99379								TRUE	30.3493	TRUE	3	27	1		Y	N	N
B3	H3	ACTIN	UNKNOWN	SYBR	None				32.5008	31.8419	1.35033										TRUE	30.3493	TRUE	3	30	1		Y	N	N
B4	H3	NMT2	UNKNOWN	SYBR	None	0.51714	0.0864682	3.09286	28.9441	29.8481	0.876208	-1.99379				-1.99379	0.929359			0.951372	TRUE	31.5166	TRUE	3	25	1		Y	N	N
B5	H3	NMT2	UNKNOWN	SYBR	None	0.51714	0.0864682	3.09286	30.6935	29.8481	0.876208	-1.99379				-1.99379	0.929359			0.951372	TRUE	31.5166	TRUE	3	27	1		Y	N	N
B6	H3	NMT2	UNKNOWN	SYBR	None	0.51714	0.0864682	3.09286	29.9067	29.8481	0.876208	-1.99379				-1.99379	0.929359			0.951372	TRUE	31.5166	TRUE	3	26	1		Y	N	N
B7	H3	NMT1	UNKNOWN	SYBR	None	0.176222	0.0392701	0.790789	25.8492	25.8707	0.0476041	-5.97119	-3.97739	15.7512		-5.97118	0.780096			2.50453	TRUE	1744.25	TRUE	3	18	1		N	N	N
B8	H3	NMT1	UNKNOWN	SYBR	None	0.176222	0.0392701	0.790789	25.8377	25.8707	0.0476041	-5.97119	-3.97739	15.7512		-5.97118	0.780096			2.50453	TRUE	1744.25	TRUE	3	17	1		N	N	N
B9	H3	NMT1	UNKNOWN	SYBR	None	0.176222	0.0392701	0.790789	25.9253	25.8707	0.0476041	-5.97119	-3.97739	15.7512		-5.97118	0.780096			2.50453	TRUE	1744.25	TRUE	3	17	1		N	N	N
B10	H3	HIF1A	UNKNOWN	SYBR	None	1.15602	0.223723	5.97335	31.2916	31.9774	0.601178	0.135534	2.12933	0.228564		0.135537	0.853386			-0.209162	TRUE	21.2163	TRUE	3	30	1		Y	N	N
B11	H3	HIF1A	UNKNOWN	SYBR	None	1.15602	0.223723	5.97335	32.2272	31.9774	0.601178	0.135534	2.12933	0.228564		0.135537	0.853386			-0.209162	TRUE	21.2163	TRUE	3	27	1		Y	N	N
B12	H3	HIF1A	UNKNOWN	SYBR	None	1.15602	0.223723	5.97335	32.4135	31.9774	0.601178	0.135534	2.12933	0.228564		0.135537	0.853386			-0.209162	TRUE	21.2163	TRUE	3	31	1		Y	N	N
C1	H6	ACTIN	UNKNOWN	SYBR	None				36.9857	34.8384	1.89029										TRUE	30.3493	TRUE	3	34	1		Y	N	N
C2	H6	ACTIN	UNKNOWN	SYBR	None				34.1039	34.8384	1.89029		-4.96852								TRUE	30.3493	TRUE	3	32	1		Y	N	N
C3	H6	ACTIN	UNKNOWN	SYBR	None				33.4255	34.8384	1.89029										TRUE	30.3493	TRUE	3	32	1		Y	N	N
C4	H6	NMT2	UNKNOWN	SYBR	None	4.06527	0.488486	33.8319	29.8555	29.8699	0.252224	-4.96852				-4.96852	1.10103			-2.02335	TRUE	31.5166	TRUE	3	28	1		N	N	N
C5	H6	NMT2	UNKNOWN	SYBR	None	4.06527	0.488486	33.8319	29.6251	29.8699	0.252224	-4.96852				-4.96852	1.10103			-2.02335	TRUE	31.5166	TRUE	3	25	1		N	N	N
C6	H6	NMT2	UNKNOWN	SYBR	None	4.06527	0.488486	33.8319	30.1289	29.8699	0.252224	-4.96852				-4.96852	1.10103			-2.02335	TRUE	31.5166	TRUE	3	27	1		N	N	N
C7	H6	NMT1	UNKNOWN	SYBR	None	1.67895	0.204254	13.8009	25.4716	25.6151	0.14598	-9.22327	-4.25476	19.0902		-9.22328	1.09461			-0.747561	TRUE	1744.25	TRUE	3	15	1		N	N	N
C8	H6	NMT1	UNKNOWN	SYBR	None	1.67895	0.204254	13.8009	25.6103	25.6151	0.14598	-9.22327	-4.25476	19.0902		-9.22328	1.09461			-0.747561	TRUE	1744.25	TRUE	3	18	1		N	N	N
C9	H6	NMT1	UNKNOWN	SYBR	None	1.67895	0.204254	13.8009	25.7634	25.6151	0.14598	-9.22327	-4.25476	19.0902		-9.22328	1.09461			-0.747561	TRUE	1744.25	TRUE	3	17	1		N	N	N
C10	H6	HIF1A	UNKNOWN	SYBR	None	2.85904	0.221765	36.8593	32.8161	33.6675	1.31198	-1.17083	3.79769	0.0719089		-1.17083	1.32847			-1.51553	TRUE	21.2163	TRUE	3	29	1		Y	N	N
C11	H6	HIF1A	UNKNOWN	SYBR	None	2.85904	0.221765	36.8593	33.008	33.6675	1.31198	-1.17083	3.79769	0.0719089		-1.17083	1.32847			-1.51553	TRUE	21.2163	TRUE	3	28	1		Y	N	N
C12	H6	HIF1A	UNKNOWN	SYBR	None	2.85904	0.221765	36.8593	35.1784	33.6675	1.31198	-1.17083	3.79769	0.0719089		-1.17083	1.32847			-1.51553	TRUE	21.2163	TRUE	3	31	1		Y	N	N
D1	H12	ACTIN	UNKNOWN	SYBR	None				35.0353	35.3146	0.394878										TRUE	30.3493	TRUE	3	31	1		N	N	N
D2	H12	ACTIN	UNKNOWN	SYBR	None				Undetermined	35.3146	0.394878		-3.0117								TRUE	30.3493	TRUE	3	38	1		N	N	Y
D3	H12	ACTIN	UNKNOWN	SYBR	None				35.5938	35.3146	0.394878										TRUE	30.3493	TRUE	3	29	1		N	N	N
D4	H12	NMT2	UNKNOWN	SYBR	None	1.0472	0.278722	3.93449	33.3648	32.3028	0.919946	-3.0117				-3.0117	0.600054			-0.0665379	TRUE	31.5166	TRUE	3	28	1		Y	Y	N
D5	H12	NMT2	UNKNOWN	SYBR	None	1.0472	0.278722	3.93449	31.7499	32.3028	0.919946	-3.0117				-3.0117	0.600054			-0.0665379	TRUE	31.5166	TRUE	3	29	1		Y	N	N
D6	H12	NMT2	UNKNOWN	SYBR	None	1.0472	0.278722	3.93449	31.7938	32.3028	0.919946	-3.0117				-3.0117	0.600054			-0.0665379	TRUE	31.5166	TRUE	3	26	1		Y	N	N
D7	H12	NMT1	UNKNOWN	SYBR	None	0.607698	0.299939	1.23124	27.8703	27.5574	0.271091	-7.75714	-4.74544	26.8238		-7.75714	0.320095			0.718573	TRUE	1744.25	TRUE	3	20	1		N	Y	N
D8	H12	NMT1	UNKNOWN	SYBR	None	0.607698	0.299939	1.23124	27.408	27.5574	0.271091	-7.75714	-4.74544	26.8238		-7.75714	0.320095			0.718573	TRUE	1744.25	TRUE	3	17	1		N	N	N
D9	H12	NMT1	UNKNOWN	SYBR	None	0.607698	0.299939	1.23124	27.3939	27.5574	0.271091	-7.75714	-4.74544	26.8238		-7.75714	0.320095			0.718573	TRUE	1744.25	TRUE	3	18	1		N	N	N
D10	H12	HIF1A	UNKNOWN	SYBR	None	16.4005	1.12293	239.532	30.6881	31.6236	2.04909	-3.69097	-0.679268	1.60133		-3.69097	1.21555			-4.03567	TRUE	21.2163	TRUE	3	28	1		Y	N	N
D11	H12	HIF1A	UNKNOWN	SYBR	None	16.4005	1.12293	239.532	30.2092	31.6236	2.04909	-3.69097	-0.679268	1.60133		-3.69097	1.21555			-4.03567	TRUE	21.2163	TRUE	3	28	1		Y	N	N
D12	H12	HIF1A	UNKNOWN	SYBR	None	16.4005	1.12293	239.532	33.9734	31.6236	2.04909	-3.69097	-0.679268	1.60133		-3.69097	1.21555			-4.03567	TRUE	21.2163	TRUE	3	33	1		Y	N	N
E1	H24	ACTIN	UNKNOWN	SYBR	None				32.877	32.4357	0.624094										TRUE	30.3493	TRUE	3	31	1		Y	N	N
E2	H24	ACTIN	UNKNOWN	SYBR	None				31.9944	32.4357	0.624094		2.53391								TRUE	30.3493	TRUE	3	27	1		Y	N	N
E3	H24	ACTIN	UNKNOWN	SYBR	None				Undetermined	32.4357	0.624094										TRUE	30.3493	TRUE	3	39	1		N	N	Y
E4	H24	NMT2	UNKNOWN	SYBR	None	0.0224198	6.05196e-05	8.30555	36.9032	34.9697	2.7344	2.53391				2.53391	1.98323			5.47908	TRUE	31.5166	TRUE	1	2	1		Y	N	N
E5	H24	NMT2	UNKNOWN	SYBR	None				Undetermined	34.9697	2.7344	2.53391									TRUE	31.5166	TRUE	3	37	1		N	N	Y
E6	H24	NMT2	UNKNOWN	SYBR	None	0.0224198	6.05196e-05	8.30555	33.0361	34.9697	2.7344	2.53391				2.53391	1.98323			5.47908	TRUE	31.5166	TRUE	3	31	1		Y	N	N
E7	H24	NMT1	UNKNOWN	SYBR	None	0.0716755	0.0268135	0.191596	27.7198	27.7624	0.10859	-4.67334	-7.20725	147.774		-4.67334	0.445732			3.80238	TRUE	1744.25	TRUE	3	17	1		N	N	N
E8	H24	NMT1	UNKNOWN	SYBR	None	0.0716755	0.0268135	0.191596	27.6816	27.7624	0.10859	-4.67334	-7.20725	147.774		-4.67334	0.445732			3.80238	TRUE	1744.25	TRUE	3	18	1		N	N	N
E9	H24	NMT1	UNKNOWN	SYBR	None	0.0716755	0.0268135	0.191596	27.8858	27.7624	0.10859	-4.67334	-7.20725	147.774		-4.67334	0.445732			3.80238	TRUE	1744.25	TRUE	3	19	1		N	N	N
E10	H24	HIF1A	UNKNOWN	SYBR	None	4.86749	1.82844	12.9577	30.5863	30.4973	0.0824262	-1.93848	-4.47239	22.1985		-1.93848	0.44386			-2.28318	TRUE	21.2163	TRUE	3	26	1		N	N	N
E11	H24	HIF1A	UNKNOWN	SYBR	None	4.86749	1.82844	12.9577	30.4236	30.4973	0.0824262	-1.93848	-4.47239	22.1985		-1.93848	0.44386			-2.28318	TRUE	21.2163	TRUE	3	28	1		N	N	N
E12	H24	HIF1A	UNKNOWN	SYBR	None	4.86749	1.82844	12.9577	30.4819	30.4973	0.0824262	-1.93848	-4.47239			-1.93848	0.44386			-2.28318	TRUE	21.2163	TRUE	3	27	1		N	N	N
F1	H48	ACTIN	UNKNOWN	SYBR	None				34.9602	35.0397	0.11243										TRUE	30.3493	TRUE	3	32	1		N	N	N
F2	H48	ACTIN	UNKNOWN	SYBR	None				35.1192	35.0397	0.11243		-11.7181								TRUE	30.3493	TRUE	3	32	1		N	N	N
F3	H48	ACTIN	UNKNOWN	SYBR	None				Undetermined	35.0397	0.11243										TRUE	30.3493	TRUE	3	17	1		N	N	N
F4	H48	NMT2	UNKNOWN	SYBR	None				Undetermined	20.7177		-11.7181									TRUE	31.5166	TRUE	3	38	1		N	N	Y
F5	H48	NMT2	UNKNOWN	SYBR	None	2659.4			20.7177	20.7177		-11.7181				-14.3221				-11.3769	TRUE	31.5166	TRUE	1	2	1		N	N	N
F6	H48	NMT2	UNKNOWN	SYBR	None				Undetermined	20.7177		-11.7181									TRUE	31.5166	TRUE	3	38	1		N	N	Y
F7	H48	NMT1	UNKNOWN	SYBR	None	0.110807	0.0879957	0.139531	29.6998	29.7379	0.117454	-2.69784	9.02022	0.00192594		-5.30183	0.104493			3.17388	TRUE	1744.25	TRUE	3	21	1		N	N	N
F8	H48	NMT1	UNKNOWN	SYBR	None	0.110807	0.0879957	0.139531	29.6443	29.7379	0.117454	-2.69784	9.02022	0.00192594		-5.30183	0.104493			3.17388	TRUE	1744.25	TRUE	3	19	1		N	N	N
F9	H48	NMT1	UNKNOWN	SYBR	None	0.110807	0.0879957	0.139531	29.8697	29.7379	0.117454	-2.69784	9.02022	0.00192594		-5.30183	0.104493			3.17388	TRUE	1744.25	TRUE	3	21	1		N	N	N
F10	H48	HIF1A	UNKNOWN	SYBR	None	280.732	0.00952363	8275256	32.279	27.2514	8.0795	-5.18436	6.5337	0.0107934		-7.78835	4.66538			-8.13305	TRUE	21.2163	TRUE	3	30	1		Y	N	N
F11	H48	HIF1A	UNKNOWN	SYBR	None	280.732	0.00952363	8275256	17.9316	27.2514	8.0795	-5.18436	6.5337	0.0107934		-7.78835	4.66538			-8.13305	TRUE	21.2163	TRUE	3	35	1		Y	N	N
F12	H48	HIF1A	UNKNOWN	SYBR	None	280.732	0.00952363	8275256	31.5436	27.2514	8.0795	-5.18436	6.5337	0.0107934		-7.78835	4.66538			-8.13305	TRUE	21.2163	TRUE	3	29	1		Y	N	N
G1	H96	ACTIN	UNKNOWN	SYBR	None				Undetermined	33.0286	1.72147										TRUE	30.3493	TRUE	3	24	1		N	N	N
G2	H96	ACTIN	UNKNOWN	SYBR	None				34.2459	33.0286	1.72147										TRUE	30.3493	TRUE	3	32	1		Y	N	N
G3	H96	ACTIN	UNKNOWN	SYBR	None				31.8113	33.0286	1.72147										TRUE	30.3493	TRUE	3	28	1		Y	N	N
G4	H96	NMT2	UNKNOWN	SYBR	None	0.231663			32.1933	32.1933		-0.835266				-0.835267				2.1099	TRUE	31.5166	TRUE	3	29	1		N	N	N
G5	H96	NMT2	UNKNOWN	SYBR	None				Undetermined	32.1933		-0.835266									TRUE	31.5166	TRUE	3	39	1		N	N	Y
G6	H96	NMT2	UNKNOWN	SYBR	None				Undetermined	32.1933		-0.835266									TRUE	31.5166	TRUE	3	39	1		N	N	Y
G7	H96	NMT1	UNKNOWN	SYBR	None	0.0751077	0.00491645	1.14741	28.0656	28.2878	0.370645	-4.74082				-4.74082	1.23593			3.73489	TRUE	1744.25	TRUE	3	21	1		N	N	N
G8	H96	NMT1	UNKNOWN	SYBR	None	0.0751077	0.00491645	1.14741	28.0821	28.2878	0.370645	-4.74082				-4.74082	1.23593			3.73489	TRUE	1744.25	TRUE	3	19	1		N	N	N
G9	H96	NMT1	UNKNOWN	SYBR	None	0.0751077	0.00491645	1.14741	28.7157	28.2878	0.370645	-4.74082				-4.74082	1.23593			3.73489	TRUE	1744.25	TRUE	3	19	1		N	Y	N
G10	H96	HIF1A	UNKNOWN	SYBR	None	3.61217	0.208729	62.5106	31.5867	31.5204	0.752417	-1.50817				-1.50817	1.29245			-1.85286	TRUE	21.2163	TRUE	3	30	1		Y	N	N
G11	H96	HIF1A	UNKNOWN	SYBR	None	3.61217	0.208729	62.5106	30.7371	31.5204	0.752417	-1.50817				-1.50817	1.29245			-1.85286	TRUE	21.2163	TRUE	3	28	1		Y	N	N
G12	H96	HIF1A	UNKNOWN	SYBR	None	3.61217	0.208729	62.5106	32.2376	31.5204	0.752417	-1.50817				-1.50817	1.29245			-1.85286	TRUE	21.2163	TRUE	3	28	1		Y	N	N
Analysis Type	Singleplex
Endogenous Control	ACTIN
RQ Min/Max Confidence Level	95.0
Reference Sample	H0

## Sheet: FigS1A
Block Type	96well
Chemistry	SYBR_GREEN
Experiment File Name	E:\赵昊明\HYPO0704.eds
Experiment Run End Time	2024-08-23 14:11:23 PM CST
Instrument Type	steponeplus
Passive Reference
Well	Sample Name	Target	Task	Reporter	Quencher	RQ	RQ Min	RQ Max	Cт	Cт Mean	Cт SD	ΔCт	ΔΔCт			ΔCт Mean	ΔCт SE	HK Control ΔCт Mean	HK Control ΔCт SE	ΔΔCт	Automatic Ct Threshold	Ct Threshold	Automatic Baseline	Baseline Start	Baseline End	Efficiency	Comments	HIGHSD	OUTLIERRG	EXPFAIL
A1	H0	ACTIN	UNKNOWN	SYBR	None	#VALUE!	#VALUE!	#VALUE!	30.4267	32.7671	2.16884	#VALUE!	0	0	0	#VALUE!	#VALUE!	#VALUE!	#VALUE!	#VALUE!	0.9672	29.3538	0.9672	2.9016	28	1		Y	N	N
A2	H0	ACTIN	UNKNOWN	SYBR	None	#VALUE!	#VALUE!	#VALUE!	33.1655	32.7671	2.16884	#VALUE!	-2.84857	0	0	#VALUE!	#VALUE!	#VALUE!	#VALUE!	#VALUE!	0.9672	29.3538	0.9672	2.9016	32	1		Y	N	N
A3	H0	ACTIN	UNKNOWN	SYBR	None	#VALUE!	#VALUE!	#VALUE!	34.7091	32.7671	2.16884	#VALUE!	0	0	0	#VALUE!	#VALUE!	#VALUE!	#VALUE!	#VALUE!	0.9672	29.3538	0.9672	2.9016	30	1		Y	N	N
A4	H0	NMT2	UNKNOWN	SYBR	None	0.9672	0.0716068	13.0641	30.4169	29.9185	0.656665	-2.84857	0	0	0	-2.84856	1.30831	#VALUE!	#VALUE!	0	0.9672	30.4829	0.9672	2.9016	27	1		Y	N	N
A5	H0	NMT2	UNKNOWN	SYBR	None	0.9672	0.0716068	13.0641	29.1744	29.9185	0.656665	-2.84857	0	0	0	-2.84856	1.30831	#VALUE!	#VALUE!	0	0.9672	30.4829	0.9672	2.9016	28	1		Y	N	N
A6	H0	NMT2	UNKNOWN	SYBR	None	0.9672	0.0716068	13.0641	30.1642	29.9185	0.656665	-2.84857	0	0	0	-2.84856	1.30831	#VALUE!	#VALUE!	0	0.9672	30.4829	0.9672	2.9016	28	1		Y	N	N
A7	H0	NMT1	UNKNOWN	SYBR	None	0.9672	0.0797934	11.7237	24.6734	24.5694	0.114101	-8.19771	-5.34915	44.7072	0	-8.19771	1.25391	#VALUE!	#VALUE!	0	0.9672	1687.04	0.9672	2.9016	18	1		N	N	N
A8	H0	NMT1	UNKNOWN	SYBR	None	0.9672	0.0797934	11.7237	24.5873	24.5694	0.114101	-8.19771	-5.34915	44.7072	0	-8.19771	1.25391	#VALUE!	#VALUE!	0	0.9672	1687.04	0.9672	2.9016	17	1		N	N	N
A9	H0	NMT1	UNKNOWN	SYBR	None	0.9672	0.0797934	11.7237	24.4474	24.5694	0.114101	-8.19771	-5.34915	44.7072	0	-8.19771	1.25391	#VALUE!	#VALUE!	0	0.9672	1687.04	0.9672	2.9016	18	1		N	N	N
A10	H0	HIF1A	UNKNOWN	SYBR	None	0.9672	0.0117698	79.4812	30.4787	33.1005	3.16629	0.333394	3.18196	0.0988934	0	0.333393	2.21579	#VALUE!	#VALUE!	0	0.9672	20.5204	0.9672	2.9016	29	1		Y	N	N
A11	H0	HIF1A	UNKNOWN	SYBR	None	0.9672	0.0117698	79.4812	36.6182	33.1005	3.16629	0.333394	3.18196	0.0988934	0	0.333393	2.21579	#VALUE!	#VALUE!	0	0.9672	20.5204	0.9672	2.9016	34	1		Y	N	N
A12	H0	HIF1A	UNKNOWN	SYBR	None	0.9672	0.0117698	79.4812	32.2045	33.1005	3.16629	0.333394	3.18196	0.0988934	0	0.333393	2.21579	#VALUE!	#VALUE!	0	0.9672	20.5204	0.9672	2.9016	31	1		Y	N	N
B1	H3	ACTIN	UNKNOWN	SYBR	None	#VALUE!	#VALUE!	#VALUE!	31.6625	30.7975	1.30604	#VALUE!	0	0	0	#VALUE!	#VALUE!	#VALUE!	#VALUE!	#VALUE!	0.9672	29.3538	0.9672	2.9016	28	1		Y	N	N
B2	H3	ACTIN	UNKNOWN	SYBR	None	#VALUE!	#VALUE!	#VALUE!	29.2951	30.7975	1.30604	#VALUE!	-1.9284	0	0	#VALUE!	#VALUE!	#VALUE!	#VALUE!	#VALUE!	0.9672	29.3538	0.9672	2.9016	27	1		Y	N	N
B3	H3	ACTIN	UNKNOWN	SYBR	None	#VALUE!	#VALUE!	#VALUE!	31.4348	30.7975	1.30604	#VALUE!	0	0	0	#VALUE!	#VALUE!	#VALUE!	#VALUE!	#VALUE!	0.9672	29.3538	0.9672	2.9016	30	1		Y	N	N
B4	H3	NMT2	UNKNOWN	SYBR	None	0.500178	0.083632	2.99142	27.9947	28.8691	0.847468	-1.9284	0	0	0	-1.9284	0.898876	#VALUE!	#VALUE!	0.920167	0.9672	30.4829	0.9672	2.9016	25	1		Y	N	N
B5	H3	NMT2	UNKNOWN	SYBR	None	0.500178	0.083632	2.99142	29.6868	28.8691	0.847468	-1.9284	0	0	0	-1.9284	0.898876	#VALUE!	#VALUE!	0.920167	0.9672	30.4829	0.9672	2.9016	27	1		Y	N	N
B6	H3	NMT2	UNKNOWN	SYBR	None	0.500178	0.083632	2.99142	28.9258	28.8691	0.847468	-1.9284	0	0	0	-1.9284	0.898876	#VALUE!	#VALUE!	0.920167	0.9672	30.4829	0.9672	2.9016	26	1		Y	N	N
B7	H3	NMT1	UNKNOWN	SYBR	None	0.170442	0.037982	0.764851	25.0013	25.0222	0.0460427	-5.77533	-3.84693	15.2346	0	-5.77533	0.754509	#VALUE!	#VALUE!	2.42238	0.9672	1687.04	0.9672	2.9016	18	1		N	N	N
B8	H3	NMT1	UNKNOWN	SYBR	None	0.170442	0.037982	0.764851	24.9902	25.0222	0.0460427	-5.77533	-3.84693	15.2346	0	-5.77533	0.754509	#VALUE!	#VALUE!	2.42238	0.9672	1687.04	0.9672	2.9016	17	1		N	N	N
B9	H3	NMT1	UNKNOWN	SYBR	None	0.170442	0.037982	0.764851	25.0749	25.0222	0.0460427	-5.77533	-3.84693	15.2346	0	-5.77533	0.754509	#VALUE!	#VALUE!	2.42238	0.9672	1687.04	0.9672	2.9016	17	1		N	N	N
B10	H3	HIF1A	UNKNOWN	SYBR	None	1.1181	0.216385	5.77742	30.2653	30.9286	0.581459	0.131089	2.05949	0.221067	0	0.131091	0.825394	#VALUE!	#VALUE!	-0.202302	0.9672	20.5204	0.9672	2.9016	30	1		Y	N	N
B11	H3	HIF1A	UNKNOWN	SYBR	None	1.1181	0.216385	5.77742	31.1701	30.9286	0.581459	0.131089	2.05949	0.221067	0	0.131091	0.825394	#VALUE!	#VALUE!	-0.202302	0.9672	20.5204	0.9672	2.9016	27	1		Y	N	N
B12	H3	HIF1A	UNKNOWN	SYBR	None	1.1181	0.216385	5.77742	31.3503	30.9286	0.581459	0.131089	2.05949	0.221067	0	0.131091	0.825394	#VALUE!	#VALUE!	-0.202302	0.9672	20.5204	0.9672	2.9016	31	1		Y	N	N
C1	H6	ACTIN	UNKNOWN	SYBR	None	#VALUE!	#VALUE!	#VALUE!	35.7725	33.6957	1.82829	#VALUE!	0	0	0	#VALUE!	#VALUE!	#VALUE!	#VALUE!	#VALUE!	0.9672	29.3538	0.9672	2.9016	34	1		Y	N	N
C2	H6	ACTIN	UNKNOWN	SYBR	None	#VALUE!	#VALUE!	#VALUE!	32.9853	33.6957	1.82829	#VALUE!	-4.80555	0	0	#VALUE!	#VALUE!	#VALUE!	#VALUE!	#VALUE!	0.9672	29.3538	0.9672	2.9016	32	1		Y	N	N
C3	H6	ACTIN	UNKNOWN	SYBR	None	#VALUE!	#VALUE!	#VALUE!	32.3292	33.6957	1.82829	#VALUE!	0	0	0	#VALUE!	#VALUE!	#VALUE!	#VALUE!	#VALUE!	0.9672	29.3538	0.9672	2.9016	32	1		Y	N	N
C4	H6	NMT2	UNKNOWN	SYBR	None	3.93193	0.472464	32.7222	28.8763	28.8901	0.243951	-4.80555	0	0	0	-4.80555	1.06492	#VALUE!	#VALUE!	-1.95698	0.9672	30.4829	0.9672	2.9016	28	1		N	N	N
C5	H6	NMT2	UNKNOWN	SYBR	None	3.93193	0.472464	32.7222	28.6534	28.8901	0.243951	-4.80555	0	0	0	-4.80555	1.06492	#VALUE!	#VALUE!	-1.95698	0.9672	30.4829	0.9672	2.9016	25	1		N	N	N
C6	H6	NMT2	UNKNOWN	SYBR	None	3.93193	0.472464	32.7222	29.1407	28.8901	0.243951	-4.80555	0	0	0	-4.80555	1.06492	#VALUE!	#VALUE!	-1.95698	0.9672	30.4829	0.9672	2.9016	27	1		N	N	N
C7	H6	NMT1	UNKNOWN	SYBR	None	1.62388	0.197554	13.3482	24.6361	24.7749	0.141192	-8.92075	-4.1152	18.464	0	-8.92075	1.05871	#VALUE!	#VALUE!	-0.723041	0.9672	1687.04	0.9672	2.9016	15	1		N	N	N
C8	H6	NMT1	UNKNOWN	SYBR	None	1.62388	0.197554	13.3482	24.7703	24.7749	0.141192	-8.92075	-4.1152	18.464	0	-8.92075	1.05871	#VALUE!	#VALUE!	-0.723041	0.9672	1687.04	0.9672	2.9016	18	1		N	N	N
C9	H6	NMT1	UNKNOWN	SYBR	None	1.62388	0.197554	13.3482	24.9184	24.7749	0.141192	-8.92075	-4.1152	18.464	0	-8.92075	1.05871	#VALUE!	#VALUE!	-0.723041	0.9672	1687.04	0.9672	2.9016	17	1		N	N	N
C10	H6	HIF1A	UNKNOWN	SYBR	None	2.76526	0.214491	35.6504	31.7398	32.5632	1.26895	-1.13243	3.67312	0.0695503	0	-1.13243	1.2849	#VALUE!	#VALUE!	-1.46582	0.9672	20.5204	0.9672	2.9016	29	1		Y	N	N
C11	H6	HIF1A	UNKNOWN	SYBR	None	2.76526	0.214491	35.6504	31.9254	32.5632	1.26895	-1.13243	3.67312	0.0695503	0	-1.13243	1.2849	#VALUE!	#VALUE!	-1.46582	0.9672	20.5204	0.9672	2.9016	28	1		Y	N	N
C12	H6	HIF1A	UNKNOWN	SYBR	None	2.76526	0.214491	35.6504	34.0246	32.5632	1.26895	-1.13243	3.67312	0.0695503	0	-1.13243	1.2849	#VALUE!	#VALUE!	-1.46582	0.9672	20.5204	0.9672	2.9016	31	1		Y	N	N
D1	H12	ACTIN	UNKNOWN	SYBR	None	#VALUE!	#VALUE!	#VALUE!	33.8862	34.1562	0.381926	#VALUE!	0	0	0	#VALUE!	#VALUE!	#VALUE!	#VALUE!	#VALUE!	0.9672	29.3538	0.9672	2.9016	31	1		N	N	N
D2	H12	ACTIN	UNKNOWN	SYBR	None	#VALUE!	#VALUE!	#VALUE!	#VALUE!	34.1562	0.381926	#VALUE!	-2.91292	0	0	#VALUE!	#VALUE!	#VALUE!	#VALUE!	#VALUE!	0.9672	29.3538	0.9672	2.9016	38	1		N	N	Y
D3	H12	ACTIN	UNKNOWN	SYBR	None	#VALUE!	#VALUE!	#VALUE!	34.4263	34.1562	0.381926	#VALUE!	0	0	0	#VALUE!	#VALUE!	#VALUE!	#VALUE!	#VALUE!	0.9672	29.3538	0.9672	2.9016	29	1		N	N	N
D4	H12	NMT2	UNKNOWN	SYBR	None	1.01285	0.26958	3.80544	32.2704	31.2433	0.889772	-2.91292	0	0	0	-2.91292	0.580372	#VALUE!	#VALUE!	-0.0643554	0.9672	30.4829	0.9672	2.9016	28	1		Y	Y	N
D5	H12	NMT2	UNKNOWN	SYBR	None	1.01285	0.26958	3.80544	30.7085	31.2433	0.889772	-2.91292	0	0	0	-2.91292	0.580372	#VALUE!	#VALUE!	-0.0643554	0.9672	30.4829	0.9672	2.9016	29	1		Y	N	N
D6	H12	NMT2	UNKNOWN	SYBR	None	1.01285	0.26958	3.80544	30.751	31.2433	0.889772	-2.91292	0	0	0	-2.91292	0.580372	#VALUE!	#VALUE!	-0.0643554	0.9672	30.4829	0.9672	2.9016	26	1		Y	N	N
D7	H12	NMT1	UNKNOWN	SYBR	None	0.587766	0.290101	1.19086	26.9562	26.6535	0.262199	-7.50271	-4.58979	25.9439	0	-7.50271	0.309596	#VALUE!	#VALUE!	0.695003	0.9672	1687.04	0.9672	2.9016	20	1		N	Y	N
D8	H12	NMT1	UNKNOWN	SYBR	None	0.587766	0.290101	1.19086	26.509	26.6535	0.262199	-7.50271	-4.58979	25.9439	0	-7.50271	0.309596	#VALUE!	#VALUE!	0.695003	0.9672	1687.04	0.9672	2.9016	17	1		N	N	N
D9	H12	NMT1	UNKNOWN	SYBR	None	0.587766	0.290101	1.19086	26.4954	26.6535	0.262199	-7.50271	-4.58979	25.9439	0	-7.50271	0.309596	#VALUE!	#VALUE!	0.695003	0.9672	1687.04	0.9672	2.9016	18	1		N	N	N
D10	H12	HIF1A	UNKNOWN	SYBR	None	15.8626	1.08609	231.676	29.6816	30.5863	1.98188	-3.56991	-0.656988	1.5488	0	-3.56991	1.17568	#VALUE!	#VALUE!	-3.9033	0.9672	20.5204	0.9672	2.9016	28	1		Y	N	N
D11	H12	HIF1A	UNKNOWN	SYBR	None	15.8626	1.08609	231.676	29.2183	30.5863	1.98188	-3.56991	-0.656988	1.5488	0	-3.56991	1.17568	#VALUE!	#VALUE!	-3.9033	0.9672	20.5204	0.9672	2.9016	28	1		Y	N	N
D12	H12	HIF1A	UNKNOWN	SYBR	None	15.8626	1.08609	231.676	32.8591	30.5863	1.98188	-3.56991	-0.656988	1.5488	0	-3.56991	1.17568	#VALUE!	#VALUE!	-3.9033	0.9672	20.5204	0.9672	2.9016	33	1		Y	N	N
E1	H24	ACTIN	UNKNOWN	SYBR	None	#VALUE!	#VALUE!	#VALUE!	31.7987	31.3719	0.603624	#VALUE!	0	0	0	#VALUE!	#VALUE!	#VALUE!	#VALUE!	#VALUE!	0.9672	29.3538	0.9672	2.9016	31	1		Y	N	N
E2	H24	ACTIN	UNKNOWN	SYBR	None	#VALUE!	#VALUE!	#VALUE!	30.945	31.3719	0.603624	#VALUE!	2.4508	0	0	#VALUE!	#VALUE!	#VALUE!	#VALUE!	#VALUE!	0.9672	29.3538	0.9672	2.9016	27	1		Y	N	N
E3	H24	ACTIN	UNKNOWN	SYBR	None	#VALUE!	#VALUE!	#VALUE!	#VALUE!	31.3719	0.603624	#VALUE!	0	0	0	#VALUE!	#VALUE!	#VALUE!	#VALUE!	#VALUE!	0.9672	29.3538	0.9672	2.9016	39	1		N	N	Y
E4	H24	NMT2	UNKNOWN	SYBR	None	0.0216845	5.85346e-05	8.03313	35.6927	33.8227	2.64471	2.4508	0	0	0	2.4508	1.91818	#VALUE!	#VALUE!	5.29937	0.9672	30.4829	0.9672	0.9672	2	1		Y	N	N
E5	H24	NMT2	UNKNOWN	SYBR	None	#VALUE!	#VALUE!	#VALUE!	#VALUE!	33.8227	2.64471	2.4508	0	0	0	#VALUE!	#VALUE!	#VALUE!	#VALUE!	#VALUE!	0.9672	30.4829	0.9672	2.9016	37	1		N	N	Y
E6	H24	NMT2	UNKNOWN	SYBR	None	0.0216845	5.85346e-05	8.03313	31.9526	33.8227	2.64471	2.4508	0	0	0	2.4508	1.91818	#VALUE!	#VALUE!	5.29937	0.9672	30.4829	0.9672	2.9016	31	1		Y	N	N
E7	H24	NMT1	UNKNOWN	SYBR	None	0.0693245	0.025934	0.185312	26.8106	26.8518	0.105028	-4.52005	-6.97085	142.927	0	-4.52005	0.431112	#VALUE!	#VALUE!	3.67766	0.9672	1687.04	0.9672	2.9016	17	1		N	N	N
E8	H24	NMT1	UNKNOWN	SYBR	None	0.0693245	0.025934	0.185312	26.7736	26.8518	0.105028	-4.52005	-6.97085	142.927	0	-4.52005	0.431112	#VALUE!	#VALUE!	3.67766	0.9672	1687.04	0.9672	2.9016	18	1		N	N	N
E9	H24	NMT1	UNKNOWN	SYBR	None	0.0693245	0.025934	0.185312	26.9712	26.8518	0.105028	-4.52005	-6.97085	142.927	0	-4.52005	0.431112	#VALUE!	#VALUE!	3.67766	0.9672	1687.04	0.9672	2.9016	19	1		N	N	N
E10	H24	HIF1A	UNKNOWN	SYBR	None	4.70783	1.76847	12.5327	29.5831	29.497	0.0797226	-1.8749	-4.3257	21.4704	0	-1.8749	0.429301	#VALUE!	#VALUE!	-2.20829	0.9672	20.5204	0.9672	2.9016	26	1		N	N	N
E11	H24	HIF1A	UNKNOWN	SYBR	None	4.70783	1.76847	12.5327	29.4257	29.497	0.0797226	-1.8749	-4.3257	21.4704	0	-1.8749	0.429301	#VALUE!	#VALUE!	-2.20829	0.9672	20.5204	0.9672	2.9016	28	1		N	N	N
E12	H24	HIF1A	UNKNOWN	SYBR	None	4.70783	1.76847	12.5327	29.4821	29.497	0.0797226	-1.8749	-4.3257	0	0	-1.8749	0.429301	#VALUE!	#VALUE!	-2.20829	0.9672	20.5204	0.9672	2.9016	27	1		N	N	N
F1	H48	ACTIN	UNKNOWN	SYBR	None	#VALUE!	#VALUE!	#VALUE!	33.8135	33.8904	0.108743	#VALUE!	0	0	0	#VALUE!	#VALUE!	#VALUE!	#VALUE!	#VALUE!	0.9672	29.3538	0.9672	2.9016	32	1		N	N	N
F2	H48	ACTIN	UNKNOWN	SYBR	None	#VALUE!	#VALUE!	#VALUE!	33.9673	33.8904	0.108743	#VALUE!	-11.3337	0	0	#VALUE!	#VALUE!	#VALUE!	#VALUE!	#VALUE!	0.9672	29.3538	0.9672	2.9016	32	1		N	N	N
F3	H48	ACTIN	UNKNOWN	SYBR	None	#VALUE!	#VALUE!	#VALUE!	#VALUE!	33.8904	0.108743	#VALUE!	0	0	0	#VALUE!	#VALUE!	#VALUE!	#VALUE!	#VALUE!	0.9672	29.3538	0.9672	2.9016	17	1		N	N	N
F4	H48	NMT2	UNKNOWN	SYBR	None	#VALUE!	#VALUE!	#VALUE!	#VALUE!	20.0381	#VALUE!	-11.3337	0	0	0	#VALUE!	#VALUE!	#VALUE!	#VALUE!	#VALUE!	0.9672	30.4829	0.9672	2.9016	38	1		N	N	Y
F5	H48	NMT2	UNKNOWN	SYBR	None	2572.17	#VALUE!	#VALUE!	20.0381	20.0381	#VALUE!	-11.3337	0	0	0	-13.8523	#VALUE!	#VALUE!	#VALUE!	-11.0037	0.9672	30.4829	0.9672	0.9672	2	1		N	N	N
F6	H48	NMT2	UNKNOWN	SYBR	None	#VALUE!	#VALUE!	#VALUE!	#VALUE!	20.0381	#VALUE!	-11.3337	0	0	0	#VALUE!	#VALUE!	#VALUE!	#VALUE!	#VALUE!	0.9672	30.4829	0.9672	2.9016	38	1		N	N	Y
F7	H48	NMT1	UNKNOWN	SYBR	None	0.107172	0.0851095	0.134955	28.7256	28.7625	0.113601	-2.60935	8.72435	0.00186277	0	-5.12793	0.101065	#VALUE!	#VALUE!	3.06978	0.9672	1687.04	0.9672	2.9016	21	1		N	N	N
F8	H48	NMT1	UNKNOWN	SYBR	None	0.107172	0.0851095	0.134955	28.6719	28.7625	0.113601	-2.60935	8.72435	0.00186277	0	-5.12793	0.101065	#VALUE!	#VALUE!	3.06978	0.9672	1687.04	0.9672	2.9016	19	1		N	N	N
F9	H48	NMT1	UNKNOWN	SYBR	None	0.107172	0.0851095	0.134955	28.89	28.7625	0.113601	-2.60935	8.72435	0.00186277	0	-5.12793	0.101065	#VALUE!	#VALUE!	3.06978	0.9672	1687.04	0.9672	2.9016	21	1		N	N	N
F10	H48	HIF1A	UNKNOWN	SYBR	None	271.524	0.00921125	8.00383e+06	31.2202	26.3575	7.8145	-5.01431	6.3194	0.0104394	0	-7.53289	4.51236	#VALUE!	#VALUE!	-7.86629	0.9672	20.5204	0.9672	2.9016	30	1		Y	N	N
F11	H48	HIF1A	UNKNOWN	SYBR	None	271.524	0.00921125	8.00383e+06	17.3435	26.3575	7.8145	-5.01431	6.3194	0.0104394	0	-7.53289	4.51236	#VALUE!	#VALUE!	-7.86629	0.9672	20.5204	0.9672	2.9016	35	1		Y	N	N
F12	H48	HIF1A	UNKNOWN	SYBR	None	271.524	0.00921125	8.00383e+06	30.5089	26.3575	7.8145	-5.01431	6.3194	0.0104394	0	-7.53289	4.51236	#VALUE!	#VALUE!	-7.86629	0.9672	20.5204	0.9672	2.9016	29	1		Y	N	N
G1	H96	ACTIN	UNKNOWN	SYBR	None	#VALUE!	#VALUE!	#VALUE!	#VALUE!	31.9453	1.665	#VALUE!	0	0	0	#VALUE!	#VALUE!	#VALUE!	#VALUE!	#VALUE!	0.9672	29.3538	0.9672	2.9016	24	1		N	N	N
G2	H96	ACTIN	UNKNOWN	SYBR	None	#VALUE!	#VALUE!	#VALUE!	33.1226	31.9453	1.665	#VALUE!	0	0	0	#VALUE!	#VALUE!	#VALUE!	#VALUE!	#VALUE!	0.9672	29.3538	0.9672	2.9016	32	1		Y	N	N
G3	H96	ACTIN	UNKNOWN	SYBR	None	#VALUE!	#VALUE!	#VALUE!	30.7679	31.9453	1.665	#VALUE!	0	0	0	#VALUE!	#VALUE!	#VALUE!	#VALUE!	#VALUE!	0.9672	29.3538	0.9672	2.9016	28	1		Y	N	N
G4	H96	NMT2	UNKNOWN	SYBR	None	0.224065	#VALUE!	#VALUE!	31.1374	31.1374	#VALUE!	-0.807869	0	0	0	-0.80787	#VALUE!	#VALUE!	#VALUE!	2.04069	0.9672	30.4829	0.9672	2.9016	29	1		N	N	N
G5	H96	NMT2	UNKNOWN	SYBR	None	#VALUE!	#VALUE!	#VALUE!	#VALUE!	31.1374	#VALUE!	-0.807869	0	0	0	#VALUE!	#VALUE!	#VALUE!	#VALUE!	#VALUE!	0.9672	30.4829	0.9672	2.9016	39	1		N	N	Y
G6	H96	NMT2	UNKNOWN	SYBR	None	#VALUE!	#VALUE!	#VALUE!	#VALUE!	31.1374	#VALUE!	-0.807869	0	0	0	#VALUE!	#VALUE!	#VALUE!	#VALUE!	#VALUE!	0.9672	30.4829	0.9672	2.9016	39	1		N	N	Y
G7	H96	NMT1	UNKNOWN	SYBR	None	0.0726442	0.00475519	1.10977	27.1451	27.3599	0.358488	-4.58532	0	0	0	-4.58532	1.19539	#VALUE!	#VALUE!	3.61239	0.9672	1687.04	0.9672	2.9016	21	1		N	N	N
G8	H96	NMT1	UNKNOWN	SYBR	None	0.0726442	0.00475519	1.10977	27.161	27.3599	0.358488	-4.58532	0	0	0	-4.58532	1.19539	#VALUE!	#VALUE!	3.61239	0.9672	1687.04	0.9672	2.9016	19	1		N	N	N
G9	H96	NMT1	UNKNOWN	SYBR	None	0.0726442	0.00475519	1.10977	27.7738	27.3599	0.358488	-4.58532	0	0	0	-4.58532	1.19539	#VALUE!	#VALUE!	3.61239	0.9672	1687.04	0.9672	2.9016	19	1		N	Y	N
G10	H96	HIF1A	UNKNOWN	SYBR	None	3.49369	0.201883	60.4602	30.5506	30.4866	0.727738	-1.4587	0	0	0	-1.4587	1.25006	#VALUE!	#VALUE!	-1.79209	0.9672	20.5204	0.9672	2.9016	30	1		Y	N	N
G11	H96	HIF1A	UNKNOWN	SYBR	None	3.49369	0.201883	60.4602	29.7289	30.4866	0.727738	-1.4587	0	0	0	-1.4587	1.25006	#VALUE!	#VALUE!	-1.79209	0.9672	20.5204	0.9672	2.9016	28	1		Y	N	N
G12	H96	HIF1A	UNKNOWN	SYBR	None	3.49369	0.201883	60.4602	31.1802	30.4866	0.727738	-1.4587	0	0	0	-1.4587	1.25006	#VALUE!	#VALUE!	-1.79209	0.9672	20.5204	0.9672	2.9016	28	1		Y	N	N
Analysis Type	Singleplex
Endogenous Control	ACTIN
RQ Min/Max Confidence Level	95.0
Reference Sample	H0

## Sheet: FigS1B
Block Type	96well
Chemistry	SYBR_GREEN
Experiment File Name	E:\赵昊明\HYPO0704.eds
Experiment Run End Time	2024-08-23 19:33:43 PM CST
Instrument Type	steponeplus
Passive Reference
Well	Sample Name	Target	Task	Reporter	Quencher	RQ	RQ Min	RQ Max	Cт	Cт Mean	Cт SD	ΔCт	ΔΔCт			ΔCт Mean	ΔCт SE	HK Control ΔCт Mean	HK Control ΔCт SE	ΔΔCт	Automatic Ct Threshold	Ct Threshold	Automatic Baseline	Baseline Start	Baseline End	Efficiency	Comments	HIGHSD	OUTLIERRG	EXPFAIL
A1	H0	ACTIN	UNKNOWN	SYBR	None				35.2084	37.9166	2.50968	#VALUE!	0	0	0	#VALUE!	#VALUE!	#VALUE!	#VALUE!	#VALUE!	1.1192	33.9669	1.1192	3.3576	28	1		Y	N	N
A2	H0	ACTIN	UNKNOWN	SYBR	None				38.3776	37.9166	2.50968	#VALUE!	-3.29623	0	0	#VALUE!	#VALUE!	#VALUE!	#VALUE!	#VALUE!	1.1192	33.9669	1.1192	3.3576	32	1		Y	N	N
A3	H0	ACTIN	UNKNOWN	SYBR	None				40.1638	37.9166	2.50968	#VALUE!	0	0	0	#VALUE!	#VALUE!	#VALUE!	#VALUE!	#VALUE!	1.1192	33.9669	1.1192	3.3576	30	1		Y	N	N
A4	H0	NMT2	UNKNOWN	SYBR	None	1.1192	0.0828601	15.1172	35.1971	34.6203	0.759863	-3.29623	0	0	0	-3.29623	1.51392	#VALUE!	#VALUE!	0	1.1192	35.2734	1.1192	3.3576	27	1		Y	N	N
A5	H0	NMT2	UNKNOWN	SYBR	None	1.1192	0.0828601	15.1172	33.7593	34.6203	0.759863	-3.29623	0	0	0	-3.29623	1.51392	#VALUE!	#VALUE!	0	1.1192	35.2734	1.1192	3.3576	28	1		Y	N	N
A6	H0	NMT2	UNKNOWN	SYBR	None	1.1192	0.0828601	15.1172	34.9046	34.6203	0.759863	-3.29623	0	0	0	-3.29623	1.51392	#VALUE!	#VALUE!	0	1.1192	35.2734	1.1192	3.3576	28	1		Y	N	N
A7	H0	NMT1	UNKNOWN	SYBR	None	1.1192	0.0923333	13.5662	28.551	28.4306	0.132033	-9.48602	-6.18979	51.7331	0	-9.48602	1.45097	#VALUE!	#VALUE!	0	1.1192	1952.17	1.1192	3.3576	18	1		N	N	N
A8	H0	NMT1	UNKNOWN	SYBR	None	1.1192	0.0923333	13.5662	28.4513	28.4306	0.132033	-9.48602	-6.18979	51.7331	0	-9.48602	1.45097	#VALUE!	#VALUE!	0	1.1192	1952.17	1.1192	3.3576	17	1		N	N	N
A9	H0	NMT1	UNKNOWN	SYBR	None	1.1192	0.0923333	13.5662	28.2894	28.4306	0.132033	-9.48602	-6.18979	51.7331	0	-9.48602	1.45097	#VALUE!	#VALUE!	0	1.1192	1952.17	1.1192	3.3576	18	1		N	N	N
A10	H0	HIF1A	UNKNOWN	SYBR	None	1.1192	0.0136194	91.972	35.2686	38.3024	3.66388	0.385788	3.68202	0.114435	0	0.385787	2.56401	#VALUE!	#VALUE!	0	1.1192	23.7453	1.1192	3.3576	29	1		Y	N	N
A11	H0	HIF1A	UNKNOWN	SYBR	None	1.1192	0.0136194	91.972	42.3729	38.3024	3.66388	0.385788	3.68202	0.114435	0	0.385787	2.56401	#VALUE!	#VALUE!	0	1.1192	23.7453	1.1192	3.3576	34	1		Y	N	N
A12	H0	HIF1A	UNKNOWN	SYBR	None	1.1192	0.0136194	91.972	37.2656	38.3024	3.66388	0.385788	3.68202	0.114435	0	0.385787	2.56401	#VALUE!	#VALUE!	0	1.1192	23.7453	1.1192	3.3576	31	1		Y	N	N
B1	H3	ACTIN	UNKNOWN	SYBR	None				36.6384	35.6375	1.51129		0	0	0	#VALUE!	#VALUE!	#VALUE!	#VALUE!	#VALUE!	1.1192	33.9669	1.1192	3.3576	28	1		Y	N	N
B2	H3	ACTIN	UNKNOWN	SYBR	None				33.899	35.6375	1.51129		-2.23145	0	0	#VALUE!	#VALUE!	#VALUE!	#VALUE!	#VALUE!	1.1192	33.9669	1.1192	3.3576	27	1		Y	N	N
B3	H3	ACTIN	UNKNOWN	SYBR	None				36.3749	35.6375	1.51129		0	0	0	#VALUE!	#VALUE!	#VALUE!	#VALUE!	#VALUE!	1.1192	33.9669	1.1192	3.3576	30	1		Y	N	N
B4	H3	NMT2	UNKNOWN	SYBR	None	0.578784	0.0967752	3.46153	32.3942	33.406	0.980652	-2.23145	0	0	0	-2.23145	1.04014	#VALUE!	#VALUE!	1.06478	1.1192	35.2734	1.1192	3.3576	25	1		Y	N	N
B5	H3	NMT2	UNKNOWN	SYBR	None	0.578784	0.0967752	3.46153	34.3522	33.406	0.980652	-2.23145	0	0	0	-2.23145	1.04014	#VALUE!	#VALUE!	1.06478	1.1192	35.2734	1.1192	3.3576	27	1		Y	N	N
B6	H3	NMT2	UNKNOWN	SYBR	None	0.578784	0.0967752	3.46153	33.4716	33.406	0.980652	-2.23145	0	0	0	-2.23145	1.04014	#VALUE!	#VALUE!	1.06478	1.1192	35.2734	1.1192	3.3576	26	1		Y	N	N
B7	H3	NMT1	UNKNOWN	SYBR	None	0.197228	0.0439511	0.885051	28.9304	28.9545	0.0532785	-6.68295	-4.4515	17.6288	0	-6.68295	0.873084	#VALUE!	#VALUE!	2.80307	1.1192	1952.17	1.1192	3.3576	18	1		N	N	N
B8	H3	NMT1	UNKNOWN	SYBR	None	0.197228	0.0439511	0.885051	28.9175	28.9545	0.0532785	-6.68295	-4.4515	17.6288	0	-6.68295	0.873084	#VALUE!	#VALUE!	2.80307	1.1192	1952.17	1.1192	3.3576	17	1		N	N	N
B9	H3	NMT1	UNKNOWN	SYBR	None	0.197228	0.0439511	0.885051	29.0156	28.9545	0.0532785	-6.68295	-4.4515	17.6288	0	-6.68295	0.873084	#VALUE!	#VALUE!	2.80307	1.1192	1952.17	1.1192	3.3576	17	1		N	N	N
B10	H3	HIF1A	UNKNOWN	SYBR	None	1.29381	0.250391	6.68537	35.0216	35.7891	0.672838	0.15169	2.38314	0.255809	0	0.151693	0.955109	#VALUE!	#VALUE!	-0.234095	1.1192	23.7453	1.1192	3.3576	30	1		Y	N	N
B11	H3	HIF1A	UNKNOWN	SYBR	None	1.29381	0.250391	6.68537	36.0686	35.7891	0.672838	0.15169	2.38314	0.255809	0	0.151693	0.955109	#VALUE!	#VALUE!	-0.234095	1.1192	23.7453	1.1192	3.3576	27	1		Y	N	N
B12	H3	HIF1A	UNKNOWN	SYBR	None	1.29381	0.250391	6.68537	36.2772	35.7891	0.672838	0.15169	2.38314	0.255809	0	0.151693	0.955109	#VALUE!	#VALUE!	-0.234095	1.1192	23.7453	1.1192	3.3576	31	1		Y	N	N
C1	H6	ACTIN	UNKNOWN	SYBR	None				41.3944	38.9911	2.11562		0	0	0	#VALUE!	#VALUE!	#VALUE!	#VALUE!	#VALUE!	1.1192	33.9669	1.1192	3.3576	34	1		Y	N	N
C2	H6	ACTIN	UNKNOWN	SYBR	None				38.1691	38.9911	2.11562		-5.56076	0	0	#VALUE!	#VALUE!	#VALUE!	#VALUE!	#VALUE!	1.1192	33.9669	1.1192	3.3576	32	1		Y	N	N
C3	H6	ACTIN	UNKNOWN	SYBR	None				37.4099	38.9911	2.11562		0	0	0	#VALUE!	#VALUE!	#VALUE!	#VALUE!	#VALUE!	1.1192	33.9669	1.1192	3.3576	32	1		Y	N	N
C4	H6	NMT2	UNKNOWN	SYBR	None	4.54985	0.546714	37.8646	33.4143	33.4303	0.282289	-5.56076	0	0	0	-5.56076	1.23228	#VALUE!	#VALUE!	-2.26453	1.1192	35.2734	1.1192	3.3576	28	1		N	N	N
C5	H6	NMT2	UNKNOWN	SYBR	None	4.54985	0.546714	37.8646	33.1564	33.4303	0.282289	-5.56076	0	0	0	-5.56076	1.23228	#VALUE!	#VALUE!	-2.26453	1.1192	35.2734	1.1192	3.3576	25	1		N	N	N
C6	H6	NMT2	UNKNOWN	SYBR	None	4.54985	0.546714	37.8646	33.7203	33.4303	0.282289	-5.56076	0	0	0	-5.56076	1.23228	#VALUE!	#VALUE!	-2.26453	1.1192	35.2734	1.1192	3.3576	27	1		N	N	N
C7	H6	NMT1	UNKNOWN	SYBR	None	1.87908	0.228601	15.4459	28.5078	28.6684	0.163381	-10.3227	-4.76192	21.3657	0	-10.3227	1.22509	#VALUE!	#VALUE!	-0.83667	1.1192	1952.17	1.1192	3.3576	15	1		N	N	N
C8	H6	NMT1	UNKNOWN	SYBR	None	1.87908	0.228601	15.4459	28.663	28.6684	0.163381	-10.3227	-4.76192	21.3657	0	-10.3227	1.22509	#VALUE!	#VALUE!	-0.83667	1.1192	1952.17	1.1192	3.3576	18	1		N	N	N
C9	H6	NMT1	UNKNOWN	SYBR	None	1.87908	0.228601	15.4459	28.8344	28.6684	0.163381	-10.3227	-4.76192	21.3657	0	-10.3227	1.22509	#VALUE!	#VALUE!	-0.83667	1.1192	1952.17	1.1192	3.3576	17	1		N	N	N
C10	H6	HIF1A	UNKNOWN	SYBR	None	3.19984	0.2482	41.253	36.7278	37.6807	1.46837	-1.31039	4.25037	0.0804805	0	-1.3104	1.48682	#VALUE!	#VALUE!	-1.69618	1.1192	23.7453	1.1192	3.3576	29	1		Y	N	N
C11	H6	HIF1A	UNKNOWN	SYBR	None	3.19984	0.2482	41.253	36.9426	37.6807	1.46837	-1.31039	4.25037	0.0804805	0	-1.3104	1.48682	#VALUE!	#VALUE!	-1.69618	1.1192	23.7453	1.1192	3.3576	28	1		Y	N	N
C12	H6	HIF1A	UNKNOWN	SYBR	None	3.19984	0.2482	41.253	39.3717	37.6807	1.46837	-1.31039	4.25037	0.0804805	0	-1.3104	1.48682	#VALUE!	#VALUE!	-1.69618	1.1192	23.7453	1.1192	3.3576	31	1		Y	N	N
D1	H12	ACTIN	UNKNOWN	SYBR	None				39.2115	39.524	0.441947		0	0	0	#VALUE!	#VALUE!	#VALUE!	#VALUE!	#VALUE!	1.1192	33.9669	1.1192	3.3576	31	1		N	N	N
D2	H12	ACTIN	UNKNOWN	SYBR	None				#VALUE!	39.524	0.441947		-3.3707	0	0	#VALUE!	#VALUE!	#VALUE!	#VALUE!	#VALUE!	1.1192	33.9669	1.1192	3.3576	38	1		N	N	Y
D3	H12	ACTIN	UNKNOWN	SYBR	None				39.8366	39.524	0.441947		0	0	0	#VALUE!	#VALUE!	#VALUE!	#VALUE!	#VALUE!	1.1192	33.9669	1.1192	3.3576	29	1		N	N	N
D4	H12	NMT2	UNKNOWN	SYBR	None	1.17203	0.311946	4.40348	37.3419	36.1533	1.0296	-3.3707	0	0	0	-3.3707	0.67158	#VALUE!	#VALUE!	-0.0744692	1.1192	35.2734	1.1192	3.3576	28	1		Y	Y	N
D5	H12	NMT2	UNKNOWN	SYBR	None	1.17203	0.311946	4.40348	35.5345	36.1533	1.0296	-3.3707	0	0	0	-3.3707	0.67158	#VALUE!	#VALUE!	-0.0744692	1.1192	35.2734	1.1192	3.3576	29	1		Y	N	N
D6	H12	NMT2	UNKNOWN	SYBR	None	1.17203	0.311946	4.40348	35.5837	36.1533	1.0296	-3.3707	0	0	0	-3.3707	0.67158	#VALUE!	#VALUE!	-0.0744692	1.1192	35.2734	1.1192	3.3576	26	1		Y	N	N
D7	H12	NMT1	UNKNOWN	SYBR	None	0.680136	0.335692	1.378	31.1925	30.8423	0.303405	-8.68179	-5.3111	30.0212	0	-8.68179	0.358251	#VALUE!	#VALUE!	0.804226	1.1192	1952.17	1.1192	3.3576	20	1		N	Y	N
D8	H12	NMT1	UNKNOWN	SYBR	None	0.680136	0.335692	1.378	30.675	30.8423	0.303405	-8.68179	-5.3111	30.0212	0	-8.68179	0.358251	#VALUE!	#VALUE!	0.804226	1.1192	1952.17	1.1192	3.3576	17	1		N	N	N
D9	H12	NMT1	UNKNOWN	SYBR	None	0.680136	0.335692	1.378	30.6592	30.8423	0.303405	-8.68179	-5.3111	30.0212	0	-8.68179	0.358251	#VALUE!	#VALUE!	0.804226	1.1192	1952.17	1.1192	3.3576	18	1		N	N	N
D10	H12	HIF1A	UNKNOWN	SYBR	None	18.3555	1.25678	268.085	34.3462	35.3931	2.29334	-4.13094	-0.760237	1.79221	0	-4.13094	1.36044	#VALUE!	#VALUE!	-4.51672	1.1192	23.7453	1.1192	3.3576	28	1		Y	N	N
D11	H12	HIF1A	UNKNOWN	SYBR	None	18.3555	1.25678	268.085	33.8101	35.3931	2.29334	-4.13094	-0.760237	1.79221	0	-4.13094	1.36044	#VALUE!	#VALUE!	-4.51672	1.1192	23.7453	1.1192	3.3576	28	1		Y	N	N
D12	H12	HIF1A	UNKNOWN	SYBR	None	18.3555	1.25678	268.085	38.0231	35.3931	2.29334	-4.13094	-0.760237	1.79221	0	-4.13094	1.36044	#VALUE!	#VALUE!	-4.51672	1.1192	23.7453	1.1192	3.3576	33	1		Y	N	N
E1	H24	ACTIN	UNKNOWN	SYBR	None				36.796	36.3021	0.698486		0	0	0	#VALUE!	#VALUE!	#VALUE!	#VALUE!	#VALUE!	1.1192	33.9669	1.1192	3.3576	31	1		Y	N	N
E2	H24	ACTIN	UNKNOWN	SYBR	None				35.8082	36.3021	0.698486		2.83596	0	0	#VALUE!	#VALUE!	#VALUE!	#VALUE!	#VALUE!	1.1192	33.9669	1.1192	3.3576	27	1		Y	N	N
E3	H24	ACTIN	UNKNOWN	SYBR	None				#VALUE!	36.3021	0.698486		0	0	0	#VALUE!	#VALUE!	#VALUE!	#VALUE!	#VALUE!	1.1192	33.9669	1.1192	3.3576	39	1		N	N	Y
E4	H24	NMT2	UNKNOWN	SYBR	None	0.0250923	6.77335e-05	9.29557	41.302	39.138	3.06034	2.83596	0	0	0	2.83596	2.21963	#VALUE!	#VALUE!	6.13219	1.1192	35.2734	1.1192	1.1192	2	1		Y	N	N
E5	H24	NMT2	UNKNOWN	SYBR	None	#VALUE!	#VALUE!	#VALUE!	#VALUE!	39.138	3.06034	2.83596	0	0	0	#VALUE!	#VALUE!	#VALUE!	#VALUE!	#VALUE!	1.1192	35.2734	1.1192	3.3576	37	1		N	N	Y
E6	H24	NMT2	UNKNOWN	SYBR	None	0.0250923	6.77335e-05	9.29557	36.9741	39.138	3.06034	2.83596	0	0	0	2.83596	2.21963	#VALUE!	#VALUE!	6.13219	1.1192	35.2734	1.1192	3.3576	31	1		Y	N	N
E7	H24	NMT1	UNKNOWN	SYBR	None	0.0802192	0.0300097	0.214435	31.024	31.0717	0.121534	-5.2304	-8.06636	165.389	0	-5.2304	0.498864	#VALUE!	#VALUE!	4.25562	1.1192	1952.17	1.1192	3.3576	17	1		N	N	N
E8	H24	NMT1	UNKNOWN	SYBR	None	0.0802192	0.0300097	0.214435	30.9812	31.0717	0.121534	-5.2304	-8.06636	165.389	0	-5.2304	0.498864	#VALUE!	#VALUE!	4.25562	1.1192	1952.17	1.1192	3.3576	18	1		N	N	N
E9	H24	NMT1	UNKNOWN	SYBR	None	0.0802192	0.0300097	0.214435	31.2098	31.0717	0.121534	-5.2304	-8.06636	165.389	0	-5.2304	0.498864	#VALUE!	#VALUE!	4.25562	1.1192	1952.17	1.1192	3.3576	19	1		N	N	N
E10	H24	HIF1A	UNKNOWN	SYBR	None	5.44769	2.0464	14.5023	34.2322	34.1325	0.0922514	-2.16955	-5.0055	24.8446	0	-2.16954	0.496768	#VALUE!	#VALUE!	-2.55533	1.1192	23.7453	1.1192	3.3576	26	1		N	N	N
E11	H24	HIF1A	UNKNOWN	SYBR	None	5.44769	2.0464	14.5023	34.0501	34.1325	0.0922514	-2.16955	-5.0055	24.8446	0	-2.16954	0.496768	#VALUE!	#VALUE!	-2.55533	1.1192	23.7453	1.1192	3.3576	28	1		N	N	N
E12	H24	HIF1A	UNKNOWN	SYBR	None	5.44769	2.0464	14.5023	34.1153	34.1325	0.0922514	-2.16955	-5.0055	0	0	-2.16954	0.496768	#VALUE!	#VALUE!	-2.55533	1.1192	23.7453	1.1192	3.3576	27	1		N	N	N
F1	H48	ACTIN	UNKNOWN	SYBR	None				39.1275	39.2165	0.125832	#VALUE!	0	0	0	#VALUE!	#VALUE!	#VALUE!	#VALUE!	#VALUE!	1.1192	33.9669	1.1192	3.3576	32	1		N	N	N
F2	H48	ACTIN	UNKNOWN	SYBR	None				39.3055	39.2165	0.125832	#VALUE!	-13.1149	0	0	#VALUE!	#VALUE!	#VALUE!	#VALUE!	#VALUE!	1.1192	33.9669	1.1192	3.3576	32	1		N	N	N
F3	H48	ACTIN	UNKNOWN	SYBR	None				#VALUE!	39.2165	0.125832	#VALUE!	0	0	0	#VALUE!	#VALUE!	#VALUE!	#VALUE!	#VALUE!	1.1192	33.9669	1.1192	3.3576	17	1		N	N	N
F4	H48	NMT2	UNKNOWN	SYBR	None				#VALUE!	23.1872	#VALUE!	-13.1149	0	0	0	#VALUE!	#VALUE!	#VALUE!	#VALUE!	#VALUE!	1.1192	35.2734	1.1192	3.3576	38	1		N	N	Y
F5	H48	NMT2	UNKNOWN	SYBR	None				23.1872	23.1872	#VALUE!	-13.1149	0	0	0	-16.0292	#VALUE!	#VALUE!	#VALUE!	-12.733	1.1192	35.2734	1.1192	1.1192	2	1		N	N	N
F6	H48	NMT2	UNKNOWN	SYBR	None				#VALUE!	23.1872	#VALUE!	-13.1149	0	0	0	#VALUE!	#VALUE!	#VALUE!	#VALUE!	#VALUE!	1.1192	35.2734	1.1192	3.3576	38	1		N	N	Y
F7	H48	NMT1	UNKNOWN	SYBR	None	0.124015	0.0984848	0.156164	33.24	33.2827	0.131454	-3.01942	10.0954	0.00215552	0	-5.93381	0.116948	#VALUE!	#VALUE!	3.55221	1.1192	1952.17	1.1192	3.3576	21	1		N	N	N
F8	H48	NMT1	UNKNOWN	SYBR	None	0.124015	0.0984848	0.156164	33.1779	33.2827	0.131454	-3.01942	10.0954	0.00215552	0	-5.93381	0.116948	#VALUE!	#VALUE!	3.55221	1.1192	1952.17	1.1192	3.3576	19	1		N	N	N
F9	H48	NMT1	UNKNOWN	SYBR	None	0.124015	0.0984848	0.156164	33.4302	33.2827	0.131454	-3.01942	10.0954	0.00215552	0	-5.93381	0.116948	#VALUE!	#VALUE!	3.55221	1.1192	1952.17	1.1192	3.3576	21	1		N	N	N
F10	H48	HIF1A	UNKNOWN	SYBR	None	314.195	0.0106588	9.26167e+06	36.1266	30.4998	9.04258	-5.80233	7.31252	0.01208	0	-8.71672	5.22149	#VALUE!	#VALUE!	-9.10251	1.1192	23.7453	1.1192	3.3576	30	1		Y	N	N
F11	H48	HIF1A	UNKNOWN	SYBR	None	314.195	0.0106588	9.26167e+06	20.0691	30.4998	9.04258	-5.80233	7.31252	0.01208	0	-8.71672	5.22149	#VALUE!	#VALUE!	-9.10251	1.1192	23.7453	1.1192	3.3576	35	1		Y	N	N
F12	H48	HIF1A	UNKNOWN	SYBR	None	314.195	0.0106588	9.26167e+06	35.3036	30.4998	9.04258	-5.80233	7.31252	0.01208	0	-8.71672	5.22149	#VALUE!	#VALUE!	-9.10251	1.1192	23.7453	1.1192	3.3576	29	1		Y	N	N
G1	H96	ACTIN	UNKNOWN	SYBR	None				#VALUE!	36.9656	1.92667		0	0	0	#VALUE!	#VALUE!	#VALUE!	#VALUE!	#VALUE!	1.1192	33.9669	1.1192	3.3576	24	1		N	N	N
G2	H96	ACTIN	UNKNOWN	SYBR	None				38.328	36.9656	1.92667		0	0	0	#VALUE!	#VALUE!	#VALUE!	#VALUE!	#VALUE!	1.1192	33.9669	1.1192	3.3576	32	1		Y	N	N
G3	H96	ACTIN	UNKNOWN	SYBR	None				35.6033	36.9656	1.92667		0	0	0	#VALUE!	#VALUE!	#VALUE!	#VALUE!	#VALUE!	1.1192	33.9669	1.1192	3.3576	28	1		Y	N	N
G4	H96	NMT2	UNKNOWN	SYBR	None				36.0308	36.0308		-0.93483	0	0	0	-0.934831	#VALUE!	#VALUE!	#VALUE!	2.3614	1.1192	35.2734	1.1192	3.3576	29	1		N	N	N
G5	H96	NMT2	UNKNOWN	SYBR	None					36.0308		-0.93483	0	0	0	#VALUE!	#VALUE!	#VALUE!	#VALUE!	#VALUE!	1.1192	35.2734	1.1192	3.3576	39	1		N	N	Y
G6	H96	NMT2	UNKNOWN	SYBR	None					36.0308		-0.93483	0	0	0	#VALUE!	#VALUE!	#VALUE!	#VALUE!	#VALUE!	1.1192	35.2734	1.1192	3.3576	39	1		N	N	Y
G7	H96	NMT1	UNKNOWN	SYBR	None	0.0840606	0.00550249	1.28418	31.411	31.6597	0.414826	-5.30593	0	0	0	-5.30593	1.38325	#VALUE!	#VALUE!	4.18009	1.1192	1952.17	1.1192	3.3576	21	1		N	N	N
G8	H96	NMT1	UNKNOWN	SYBR	None	0.0840606	0.00550249	1.28418	31.4294	31.6597	0.414826	-5.30593	0	0	0	-5.30593	1.38325	#VALUE!	#VALUE!	4.18009	1.1192	1952.17	1.1192	3.3576	19	1		N	N	N
G9	H96	NMT1	UNKNOWN	SYBR	None	0.0840606	0.00550249	1.28418	32.1386	31.6597	0.414826	-5.30593	0	0	0	-5.30593	1.38325	#VALUE!	#VALUE!	4.18009	1.1192	1952.17	1.1192	3.3576	19	1		N	Y	N
G10	H96	HIF1A	UNKNOWN	SYBR	None	4.04274	0.233609	69.9618	35.3518	35.2777	0.842105	-1.68794	0	0	0	-1.68794	1.44651	#VALUE!	#VALUE!	-2.07373	1.1192	23.7453	1.1192	3.3576	30	1		Y	N	N
G11	H96	HIF1A	UNKNOWN	SYBR	None	4.04274	0.233609	69.9618	34.401	35.2777	0.842105	-1.68794	0	0	0	-1.68794	1.44651	#VALUE!	#VALUE!	-2.07373	1.1192	23.7453	1.1192	3.3576	28	1		Y	N	N
G12	H96	HIF1A	UNKNOWN	SYBR	None	4.04274	0.233609	69.9618	36.0803	35.2777	0.842105	-1.68794	0	0	0	-1.68794	1.44651	#VALUE!	#VALUE!	-2.07373	1.1192	23.7453	1.1192	3.3576	28	1		Y	N	N
Analysis Type	Singleplex
Endogenous Control	ACTIN
RQ Min/Max Confidence Level	95.0
Reference Sample	H0

## Sheet: Fig1Q
Block Type	96well		Cell line: SCC9			ChIP-qPCR
Chemistry	SYBR_GREEN
Experiment File Name	E:\CHIP-9-1-17-18-19.eds
Experiment Run End Time	2023-08-03 22:47:24 PM CST
Instrument Type	steponeplus
Passive Reference
Well	Sample Name	Target	Task	Reporter	Quencher	RQ	RQ Min	RQ Max	Cт	Cт Mean	Cт SD	ΔCт	ΔCт Mean	ΔCт SE	HK Control ΔCт Mean	HK Control ΔCт SE	ΔΔCт	Automatic Ct Threshold	Ct Threshold	Automatic Baseline	Baseline Start	Baseline End	Efficiency	Comments	HIGHSD	OUTLIERRG
A1	9	1	UNKNOWN	SYBR	None	1	0.743195	1.34554	28.2562	28.0214	0.204985		-1.4749	0.154221			0	TRUE	1014.81	TRUE	3	21	1		N	N
A2	9	1	UNKNOWN	SYBR	None	1	0.743195	1.34554	27.8782	28.0214	0.204985		-1.4749	0.154221			0	TRUE	1014.81	TRUE	3	17	1		N	N
A3	9	1	UNKNOWN	SYBR	None	1	0.743195	1.34554	27.9297	28.0214	0.204985		-1.4749	0.154221			0	TRUE	1014.81	TRUE	3	20	1		N	N
A4	9	17	UNKNOWN	SYBR	None	1	0.620132	1.61256	29.4869	29.0333	0.394467		-0.462966	0.248286			0	TRUE	1875.98	TRUE	3	20	1		N	N
A5	9	17	UNKNOWN	SYBR	None	1	0.620132	1.61256	28.7706	29.0333	0.394467		-0.462966	0.248286			0	TRUE	1875.98	TRUE	3	20	1		N	N
A6	9	17	UNKNOWN	SYBR	None	1	0.620132	1.61256	28.8424	29.0333	0.394467		-0.462966	0.248286			0	TRUE	1875.98	TRUE	3	20	1		N	N
A7	9	18	UNKNOWN	SYBR	None				29.3707	29.4963	0.171271							TRUE	806.558	TRUE	3	22	1		N	N
A8	9	18	UNKNOWN	SYBR	None				29.4267	29.4963	0.171271							TRUE	806.558	TRUE	3	20	1		N	N
A9	9	18	UNKNOWN	SYBR	None				29.6914	29.4963	0.171271							TRUE	806.558	TRUE	3	21	1		N	N
A10	9	19	UNKNOWN	SYBR	None	1	0.812774	1.23035	27.7967	27.7112	0.073999		-1.78501	0.107718			0	TRUE	636.511	TRUE	3	19	1		N	N
A11	9	19	UNKNOWN	SYBR	None	1	0.812774	1.23035	27.6672	27.7112	0.073999		-1.78501	0.107718			0	TRUE	636.511	TRUE	3	19	1		N	N
A12	9	19	UNKNOWN	SYBR	None	1	0.812774	1.23035	27.6698	27.7112	0.073999		-1.78501	0.107718			0	TRUE	636.511	TRUE	3	20	1		N	N
B1	9IN	1	UNKNOWN	SYBR	None	1.83551	1.59459	2.11284	26.0953	26.1608	0.0628306		-2.35109	0.0731158			-0.876184	TRUE	1014.81	TRUE	3	20	1		N	N
B2	9IN	1	UNKNOWN	SYBR	None	1.83551	1.59459	2.11284	26.1667	26.1608	0.0628306		-2.35109	0.0731158			-0.876184	TRUE	1014.81	TRUE	3	17	1		N	N
B3	9IN	1	UNKNOWN	SYBR	None	1.83551	1.59459	2.11284	26.2205	26.1608	0.0628306		-2.35109	0.0731158			-0.876184	TRUE	1014.81	TRUE	3	20	1		N	N
B4	9IN	17	UNKNOWN	SYBR	None	2.25549	1.93007	2.63578	26.8756	26.8755	0.0870352		-1.63641	0.0809634			-1.17344	TRUE	1875.98	TRUE	3	19	1		N	N
B5	9IN	17	UNKNOWN	SYBR	None	2.25549	1.93007	2.63578	26.7885	26.8755	0.0870352		-1.63641	0.0809634			-1.17344	TRUE	1875.98	TRUE	3	17	1		N	N
B6	9IN	17	UNKNOWN	SYBR	None	2.25549	1.93007	2.63578	26.9625	26.8755	0.0870352		-1.63641	0.0809634			-1.17344	TRUE	1875.98	TRUE	3	16	1		N	N
B7	9IN	18	UNKNOWN	SYBR	None				28.4167	28.5119	0.109955							TRUE	806.558	TRUE	3	20	1		N	N
B8	9IN	18	UNKNOWN	SYBR	None				28.6323	28.5119	0.109955							TRUE	806.558	TRUE	3	18	1		N	N
B9	9IN	18	UNKNOWN	SYBR	None				28.4867	28.5119	0.109955							TRUE	806.558	TRUE	3	20	1		N	N
B10	9IN	19	UNKNOWN	SYBR	None	0.100629	0.000123684	81.8724	26.1156	30.0398	6.03037		1.52787	3.48222			3.31288	TRUE	636.511	TRUE	3	19	1		Y	N
B11	9IN	19	UNKNOWN	SYBR	None	0.100629	0.000123684	81.8724	27.0203	30.0398	6.03037		1.52787	3.48222			3.31288	TRUE	636.511	TRUE	3	21	1		Y	N
B12	9IN	19	UNKNOWN	SYBR	None	0.100629	0.000123684	81.8724	36.9835	30.0398	6.03037		1.52787	3.48222			3.31288	TRUE	636.511	TRUE	3	29	1		Y	N
C1	9IGG	1	UNKNOWN	SYBR	None	0.883601	0.562148	1.38887	29.5897	29.7906	0.37615		-1.29637	0.234993			0.178534	TRUE	1014.81	TRUE	3	21	1		N	N
C2	9IGG	1	UNKNOWN	SYBR	None	0.883601	0.562148	1.38887	29.5576	29.7906	0.37615		-1.29637	0.234993			0.178534	TRUE	1014.81	TRUE	3	20	1		N	N
C3	9IGG	1	UNKNOWN	SYBR	None	0.883601	0.562148	1.38887	30.2246	29.7906	0.37615		-1.29637	0.234993			0.178534	TRUE	1014.81	TRUE	3	21	1		N	N
C4	9IGG	17	UNKNOWN	SYBR	None	0.989884	0.612228	1.6005	30.3107	30.6387	0.403518		-0.448298	0.249668			0.0146681	TRUE	1875.98	TRUE	3	21	1		N	N
C5	9IGG	17	UNKNOWN	SYBR	None	0.989884	0.612228	1.6005	31.0893	30.6387	0.403518		-0.448298	0.249668			0.0146681	TRUE	1875.98	TRUE	3	21	1		N	N
C6	9IGG	17	UNKNOWN	SYBR	None	0.989884	0.612228	1.6005	30.5161	30.6387	0.403518		-0.448298	0.249668			0.0146681	TRUE	1875.98	TRUE	3	21	1		N	N
C7	9IGG	18	UNKNOWN	SYBR	None				31.2261	31.087	0.155488							TRUE	806.558	TRUE	3	22	1		N	N
C8	9IGG	18	UNKNOWN	SYBR	None				31.1159	31.087	0.155488							TRUE	806.558	TRUE	3	23	1		N	N
C9	9IGG	18	UNKNOWN	SYBR	None				30.9191	31.087	0.155488							TRUE	806.558	TRUE	3	24	1		N	N
C10	9IGG	19	UNKNOWN	SYBR	None	0.938103	0.742036	1.18598	29.3233	29.3942	0.14266		-1.69283	0.121831			0.0921815	TRUE	636.511	TRUE	3	21	1		N	N
C11	9IGG	19	UNKNOWN	SYBR	None	0.938103	0.742036	1.18598	29.3009	29.3942	0.14266		-1.69283	0.121831			0.0921815	TRUE	636.511	TRUE	3	18	1		N	N
C12	9IGG	19	UNKNOWN	SYBR	None	0.938103	0.742036	1.18598	29.5584	29.3942	0.14266		-1.69283	0.121831			0.0921815	TRUE	636.511	TRUE	3	21	1		N	N
D1	9IGGIN	1	UNKNOWN	SYBR	None	1.00592	0.779858	1.29751	26.7526	26.507	0.215328		-1.48342	0.132267			-0.00851568	TRUE	1014.81	TRUE	3	19	1		N	N
D2	9IGGIN	1	UNKNOWN	SYBR	None	1.00592	0.779858	1.29751	26.3503	26.507	0.215328		-1.48342	0.132267			-0.00851568	TRUE	1014.81	TRUE	3	17	1		N	N
D3	9IGGIN	1	UNKNOWN	SYBR	None	1.00592	0.779858	1.29751	26.4182	26.507	0.215328		-1.48342	0.132267			-0.00851568	TRUE	1014.81	TRUE	3	19	1		N	N
D4	9IGGIN	17	UNKNOWN	SYBR	None	0.998332	0.795069	1.25356	27.7336	27.5299	0.189377		-0.460557	0.118295			0.00240898	TRUE	1875.98	TRUE	3	20	1		N	N
D5	9IGGIN	17	UNKNOWN	SYBR	None	0.998332	0.795069	1.25356	27.3592	27.5299	0.189377		-0.460557	0.118295			0.00240898	TRUE	1875.98	TRUE	3	20	1		N	N
D6	9IGGIN	17	UNKNOWN	SYBR	None	0.998332	0.795069	1.25356	27.4969	27.5299	0.189377		-0.460557	0.118295			0.00240898	TRUE	1875.98	TRUE	3	19	1		N	N
D7	9IGGIN	18	UNKNOWN	SYBR	None				28.0778	27.9905	0.0782139							TRUE	806.558	TRUE	3	20	1		N	N
D8	9IGGIN	18	UNKNOWN	SYBR	None				27.9666	27.9905	0.0782139							TRUE	806.558	TRUE	3	20	1		N	N
D9	9IGGIN	18	UNKNOWN	SYBR	None				27.927	27.9905	0.0782139							TRUE	806.558	TRUE	3	20	1		N	N
D10	9IGGIN	19	UNKNOWN	SYBR	None	0.46808	0.113546	1.92961	26.5707	27.3006	1.2724		-0.689837	0.736005			1.09517	TRUE	636.511	TRUE	3	17	1		Y	N
D11	9IGGIN	19	UNKNOWN	SYBR	None	0.46808	0.113546	1.92961	28.7698	27.3006	1.2724		-0.689837	0.736005			1.09517	TRUE	636.511	TRUE	3	23	1		Y	Y
D12	9IGGIN	19	UNKNOWN	SYBR	None	0.46808	0.113546	1.92961	26.5613	27.3006	1.2724		-0.689837	0.736005			1.09517	TRUE	636.511	TRUE	3	20	1		Y	N
E1	9HYPO	1	UNKNOWN	SYBR	None	1.03533	0.802134	1.33632	26.916	26.8612	0.0968666		-1.525	0.132608			-0.0500921	TRUE	1014.81	TRUE	3	18	1		N	N
E2	9HYPO	1	UNKNOWN	SYBR	None	1.03533	0.802134	1.33632	26.9183	26.8612	0.0968666		-1.525	0.132608			-0.0500921	TRUE	1014.81	TRUE	3	20	1		N	N
E3	9HYPO	1	UNKNOWN	SYBR	None	1.03533	0.802134	1.33632	26.7494	26.8612	0.0968666		-1.525	0.132608			-0.0500921	TRUE	1014.81	TRUE	3	19	1		N	N
E4	9HYPO	17	UNKNOWN	SYBR	None	1.16077	0.875389	1.53919	27.6947	27.7081	0.145339		-0.678051	0.146623			-0.215085	TRUE	1875.98	TRUE	3	19	1		N	N
E5	9HYPO	17	UNKNOWN	SYBR	None	1.16077	0.875389	1.53919	27.57	27.7081	0.145339		-0.678051	0.146623			-0.215085	TRUE	1875.98	TRUE	3	19	1		N	N
E6	9HYPO	17	UNKNOWN	SYBR	None	1.16077	0.875389	1.53919	27.8597	27.7081	0.145339		-0.678051	0.146623			-0.215085	TRUE	1875.98	TRUE	3	16	1		N	N
E7	9HYPO	18	UNKNOWN	SYBR	None				28.1952	28.3862	0.208257							TRUE	806.558	TRUE	3	18	1		N	N
E8	9HYPO	18	UNKNOWN	SYBR	None				28.3551	28.3862	0.208257							TRUE	806.558	TRUE	3	19	1		N	N
E9	9HYPO	18	UNKNOWN	SYBR	None				28.6083	28.3862	0.208257							TRUE	806.558	TRUE	3	22	1		N	N
E10	9HYPO	19	UNKNOWN	SYBR	None	0.78962	0.621319	1.00351	27.0049	26.942	0.0563166		-1.44424	0.124556			0.34077	TRUE	636.511	TRUE	3	19	1		N	N
E11	9HYPO	19	UNKNOWN	SYBR	None	0.78962	0.621319	1.00351	26.9246	26.942	0.0563166		-1.44424	0.124556			0.34077	TRUE	636.511	TRUE	3	20	1		N	N
E12	9HYPO	19	UNKNOWN	SYBR	None	0.78962	0.621319	1.00351	26.8964	26.942	0.0563166		-1.44424	0.124556			0.34077	TRUE	636.511	TRUE	3	19	1		N	N
F1	9HYPOIN	1	UNKNOWN	SYBR	None	1.25345	1.13725	1.38151	27.0717	27.0916	0.0826223		-1.8008	0.0505499			-0.325901	TRUE	1014.81	TRUE	3	17	1		N	N
F2	9HYPOIN	1	UNKNOWN	SYBR	None	1.25345	1.13725	1.38151	27.0207	27.0916	0.0826223		-1.8008	0.0505499			-0.325901	TRUE	1014.81	TRUE	3	18	1		N	N
F3	9HYPOIN	1	UNKNOWN	SYBR	None	1.25345	1.13725	1.38151	27.1824	27.0916	0.0826223		-1.8008	0.0505499			-0.325901	TRUE	1014.81	TRUE	3	20	1		N	N
F4	9HYPOIN	17	UNKNOWN	SYBR	None	1.21505	1.01892	1.44893	28.2078	28.1484	0.155765		-0.743982	0.0914733			-0.281016	TRUE	1875.98	TRUE	3	19	1		N	N
F5	9HYPOIN	17	UNKNOWN	SYBR	None	1.21505	1.01892	1.44893	28.2658	28.1484	0.155765		-0.743982	0.0914733			-0.281016	TRUE	1875.98	TRUE	3	20	1		N	N
F6	9HYPOIN	17	UNKNOWN	SYBR	None	1.21505	1.01892	1.44893	27.9717	28.1484	0.155765		-0.743982	0.0914733			-0.281016	TRUE	1875.98	TRUE	3	17	1		N	N
F7	9HYPOIN	18	UNKNOWN	SYBR	None				28.8766	28.8924	0.0289728							TRUE	806.558	TRUE	3	20	1		N	N
F8	9HYPOIN	18	UNKNOWN	SYBR	None				28.8748	28.8924	0.0289728							TRUE	806.558	TRUE	3	20	1		N	N
F9	9HYPOIN	18	UNKNOWN	SYBR	None				28.9258	28.8924	0.0289728							TRUE	806.558	TRUE	3	20	1		N	N
F10	9HYPOIN	19	UNKNOWN	SYBR	None	1.01514	0.904058	1.13988	27.1242	27.0857	0.1002		-1.80669	0.0602203			-0.0216853	TRUE	636.511	TRUE	3	18	1		N	N
F11	9HYPOIN	19	UNKNOWN	SYBR	None	1.01514	0.904058	1.13988	26.972	27.0857	0.1002		-1.80669	0.0602203			-0.0216853	TRUE	636.511	TRUE	3	19	1		N	N
F12	9HYPOIN	19	UNKNOWN	SYBR	None	1.01514	0.904058	1.13988	27.161	27.0857	0.1002		-1.80669	0.0602203			-0.0216853	TRUE	636.511	TRUE	3	22	1		N	N
G1	9HYPOIGG	1	UNKNOWN	SYBR	None	1.08365	0.82965	1.41542	31.0293	30.8833	0.23509		-1.59081	0.138784			-0.115902	TRUE	1014.81	TRUE	3	20	1		N	N
G2	9HYPOIGG	1	UNKNOWN	SYBR	None	1.08365	0.82965	1.41542	30.6121	30.8833	0.23509		-1.59081	0.138784			-0.115902	TRUE	1014.81	TRUE	3	24	1		N	N
G3	9HYPOIGG	1	UNKNOWN	SYBR	None	1.08365	0.82965	1.41542	31.0085	30.8833	0.23509		-1.59081	0.138784			-0.115902	TRUE	1014.81	TRUE	3	23	1		N	N
G4	9HYPOIGG	17	UNKNOWN	SYBR	None	1.06096	0.883796	1.27363	32.0805	31.9258	0.156596		-0.548333	0.0949352			-0.0853672	TRUE	1875.98	TRUE	3	25	1		N	N
G5	9HYPOIGG	17	UNKNOWN	SYBR	None	1.06096	0.883796	1.27363	31.7673	31.9258	0.156596		-0.548333	0.0949352			-0.0853672	TRUE	1875.98	TRUE	3	22	1		N	N
G6	9HYPOIGG	17	UNKNOWN	SYBR	None	1.06096	0.883796	1.27363	31.9295	31.9258	0.156596		-0.548333	0.0949352			-0.0853672	TRUE	1875.98	TRUE	3	25	1		N	N
G7	9HYPOIGG	18	UNKNOWN	SYBR	None				32.4237	32.4741	0.0501582							TRUE	806.558	TRUE	3	24	1		N	N
G8	9HYPOIGG	18	UNKNOWN	SYBR	None				32.524	32.4741	0.0501582							TRUE	806.558	TRUE	3	21	1		N	N
G9	9HYPOIGG	18	UNKNOWN	SYBR	None				32.4747	32.4741	0.0501582							TRUE	806.558	TRUE	3	25	1		N	N
G10	9HYPOIGG	19	UNKNOWN	SYBR	None	1.05155	0.861464	1.28358	30.4383	30.6166	0.172299		-1.85753	0.103606			-0.0725187	TRUE	636.511	TRUE	3	24	1		N	N
G11	9HYPOIGG	19	UNKNOWN	SYBR	None	1.05155	0.861464	1.28358	30.7822	30.6166	0.172299		-1.85753	0.103606			-0.0725187	TRUE	636.511	TRUE	3	22	1		N	N
G12	9HYPOIGG	19	UNKNOWN	SYBR	None	1.05155	0.861464	1.28358	30.6293	30.6166	0.172299		-1.85753	0.103606			-0.0725187	TRUE	636.511	TRUE	3	20	1		N	N
H1	9HYPOIGGIN	1	UNKNOWN	SYBR	None	2.01389	0.179499	22.5948	27.1425	27.0344	0.105984		-2.48489	1.09599			-1.00998	TRUE	1014.81	TRUE	3	16	1		N	N
H2	9HYPOIGGIN	1	UNKNOWN	SYBR	None	2.01389	0.179499	22.5948	26.9307	27.0344	0.105984		-2.48489	1.09599			-1.00998	TRUE	1014.81	TRUE	3	16	1		N	N
H3	9HYPOIGGIN	1	UNKNOWN	SYBR	None	2.01389	0.179499	22.5948	27.03	27.0344	0.105984		-2.48489	1.09599			-1.00998	TRUE	1014.81	TRUE	3	19	1		N	N
H4	9HYPOIGGIN	17	UNKNOWN	SYBR	None	1.40963	0.103001	19.2918	29.1466	28.561	0.792396		-0.958287	1.18607			-0.495322	TRUE	1875.98	TRUE	3	20	1		Y	N
H5	9HYPOIGGIN	17	UNKNOWN	SYBR	None	1.40963	0.103001	19.2918	27.6594	28.561	0.792396		-0.958287	1.18607			-0.495322	TRUE	1875.98	TRUE	3	20	1		Y	N
H6	9HYPOIGGIN	17	UNKNOWN	SYBR	None	1.40963	0.103001	19.2918	28.877	28.561	0.792396		-0.958287	1.18607			-0.495322	TRUE	1875.98	TRUE	3	20	1		Y	N
H7	9HYPOIGGIN	18	UNKNOWN	SYBR	None				30.6136	29.5193	1.54755							TRUE	806.558	TRUE	3	25	1		Y	N
H8	9HYPOIGGIN	18	UNKNOWN	SYBR	None				Undetermined	29.5193	1.54755							TRUE	806.558	TRUE	3	8	1		N	N
H9	9HYPOIGGIN	18	UNKNOWN	SYBR	None				28.425	29.5193	1.54755							TRUE	806.558	TRUE	3	22	1		Y	N
H10	9HYPOIGGIN	19	UNKNOWN	SYBR	None	1.80557	0.161506	20.1856	26.8531	26.8818	0.0249297		-2.63746	1.09438			-0.852455	TRUE	636.511	TRUE	3	19	1		N	N
H11	9HYPOIGGIN	19	UNKNOWN	SYBR	None	1.80557	0.161506	20.1856	26.895	26.8818	0.0249297		-2.63746	1.09438			-0.852455	TRUE	636.511	TRUE	3	19	1		N	N
H12	9HYPOIGGIN	19	UNKNOWN	SYBR	None	1.80557	0.161506	20.1856	26.8974	26.8818	0.0249297		-2.63746	1.09438			-0.852455	TRUE	636.511	TRUE	3	20	1		N	N
Analysis Type	Singleplex
Endogenous Control	18
RQ Min/Max Confidence Level	95.0
Reference Sample	9

## Sheet: Fig1R
Block Type	96well			Cell line:SCC25			ChIP-qPCR
Chemistry	SYBR_GREEN
Experiment File Name	E:\CHIP-25-1-17-18-19.eds
Experiment Run End Time	2023-08-04 00:09:34 AM CST
Instrument Type	steponeplus
Passive Reference
Well	Sample Name	Target	Task	Reporter	Quencher	RQ	RQ Min	RQ Max	Cт	Cт Mean	Cт SD	ΔCт	ΔCт Mean	ΔCт SE	HK Control ΔCт Mean	HK Control ΔCт SE	ΔΔCт	Automatic Ct Threshold	Ct Threshold	Automatic Baseline	Baseline Start	Baseline End	Efficiency	Comments	HIGHSD	OUTLIERRG
A1	25	1	UNKNOWN	SYBR	None				28.8285	28.6743	0.142579							TRUE	1834.12	TRUE	3	20	1		N	N
A2	25	1	UNKNOWN	SYBR	None				28.5473	28.6743	0.142579							TRUE	1834.12	TRUE	3	20	1		N	N
A3	25	1	UNKNOWN	SYBR	None				28.6471	28.6743	0.142579							TRUE	1834.12	TRUE	3	21	1		N	N
A4	25	17	UNKNOWN	SYBR	None	1	0.779247	1.28329	28.5868	28.4336	0.173394		-0.240713	0.129607			0	TRUE	1582.75	TRUE	3	20	1		N	N
A5	25	17	UNKNOWN	SYBR	None	1	0.779247	1.28329	28.2454	28.4336	0.173394		-0.240713	0.129607			0	TRUE	1582.75	TRUE	3	20	1		N	N
A6	25	17	UNKNOWN	SYBR	None	1	0.779247	1.28329	28.4687	28.4336	0.173394		-0.240713	0.129607			0	TRUE	1582.75	TRUE	3	21	1		N	N
A7	25	18	UNKNOWN	SYBR	None	1	0.773204	1.29332	28.2151	28.4089	0.182374		-0.265453	0.133653			0	TRUE	1510.08	TRUE	3	21	1		N	N
A8	25	18	UNKNOWN	SYBR	None	1	0.773204	1.29332	28.5771	28.4089	0.182374		-0.265453	0.133653			0	TRUE	1510.08	TRUE	3	19	1		N	N
A9	25	18	UNKNOWN	SYBR	None	1	0.773204	1.29332	28.4344	28.4089	0.182374		-0.265453	0.133653			0	TRUE	1510.08	TRUE	3	21	1		N	N
A10	25	19	UNKNOWN	SYBR	None	1	0.683735	1.46256	28.95	28.7163	0.311049		0.0420329	0.197552			0	TRUE	580.429	TRUE	3	22	1		N	N
A11	25	19	UNKNOWN	SYBR	None	1	0.683735	1.46256	28.3633	28.7163	0.311049		0.0420329	0.197552			0	TRUE	580.429	TRUE	3	20	1		N	N
A12	25	19	UNKNOWN	SYBR	None	1	0.683735	1.46256	28.8357	28.7163	0.311049		0.0420329	0.197552			0	TRUE	580.429	TRUE	3	22	1		N	N
B1	25IN	1	UNKNOWN	SYBR	None				27.1369	26.9037	0.226392							TRUE	1834.12	TRUE	3	17	1		N	N
B2	25IN	1	UNKNOWN	SYBR	None				26.8895	26.9037	0.226392							TRUE	1834.12	TRUE	3	16	1		N	N
B3	25IN	1	UNKNOWN	SYBR	None				26.6847	26.9037	0.226392							TRUE	1834.12	TRUE	3	17	1		N	N
B4	25IN	17	UNKNOWN	SYBR	None	0.807884	0.628028	1.03925	26.9586	26.9708	0.0108687		0.0670668	0.130858			0.30778	TRUE	1582.75	TRUE	3	17	1		N	N
B5	25IN	17	UNKNOWN	SYBR	None	0.807884	0.628028	1.03925	26.9741	26.9708	0.0108687		0.0670668	0.130858			0.30778	TRUE	1582.75	TRUE	3	15	1		N	N
B6	25IN	17	UNKNOWN	SYBR	None	0.807884	0.628028	1.03925	26.9796	26.9708	0.0108687		0.0670668	0.130858			0.30778	TRUE	1582.75	TRUE	3	18	1		N	N
B7	25IN	18	UNKNOWN	SYBR	None	0.99175	0.752019	1.3079	26.5324	26.6502	0.103769		-0.253501	0.143784			0.0119514	TRUE	1510.08	TRUE	3	20	1		N	N
B8	25IN	18	UNKNOWN	SYBR	None	0.99175	0.752019	1.3079	26.6901	26.6502	0.103769		-0.253501	0.143784			0.0119514	TRUE	1510.08	TRUE	3	16	1		N	N
B9	25IN	18	UNKNOWN	SYBR	None	0.99175	0.752019	1.3079	26.7281	26.6502	0.103769		-0.253501	0.143784			0.0119514	TRUE	1510.08	TRUE	3	19	1		N	N
B10	25IN	19	UNKNOWN	SYBR	None	0.737975	0.569163	0.956854	27.4494	27.3841	0.0582662		0.48039	0.134967			0.438357	TRUE	580.429	TRUE	3	21	1		N	N
B11	25IN	19	UNKNOWN	SYBR	None	0.737975	0.569163	0.956854	27.3654	27.3841	0.0582662		0.48039	0.134967			0.438357	TRUE	580.429	TRUE	3	17	1		N	N
B12	25IN	19	UNKNOWN	SYBR	None	0.737975	0.569163	0.956854	27.3375	27.3841	0.0582662		0.48039	0.134967			0.438357	TRUE	580.429	TRUE	3	17	1		N	N
C1	25IGG	1	UNKNOWN	SYBR	None				32.6471	32.3562	0.259147							TRUE	1834.12	TRUE	3	23	1		N	N
C2	25IGG	1	UNKNOWN	SYBR	None				32.15	32.3562	0.259147							TRUE	1834.12	TRUE	3	24	1		N	N
C3	25IGG	1	UNKNOWN	SYBR	None				32.2714	32.3562	0.259147							TRUE	1834.12	TRUE	3	26	1		N	N
C4	25IGG	17	UNKNOWN	SYBR	None	0.999607	0.550451	1.81526	31.7667	32.116	0.470292		-0.240146	0.310017			0.000567118	TRUE	1582.75	TRUE	3	24	1		N	N
C5	25IGG	17	UNKNOWN	SYBR	None	0.999607	0.550451	1.81526	31.9306	32.116	0.470292		-0.240146	0.310017			0.000567118	TRUE	1582.75	TRUE	3	22	1		N	N
C6	25IGG	17	UNKNOWN	SYBR	None	0.999607	0.550451	1.81526	32.6508	32.116	0.470292		-0.240146	0.310017			0.000567118	TRUE	1582.75	TRUE	3	21	1		N	N
C7	25IGG	18	UNKNOWN	SYBR	None	0.959017	0.589846	1.55924	31.771	32.1511	0.352423		-0.205081	0.25256			0.0603714	TRUE	1510.08	TRUE	3	21	1		N	N
C8	25IGG	18	UNKNOWN	SYBR	None	0.959017	0.589846	1.55924	32.2153	32.1511	0.352423		-0.205081	0.25256			0.0603714	TRUE	1510.08	TRUE	3	22	1		N	N
C9	25IGG	18	UNKNOWN	SYBR	None	0.959017	0.589846	1.55924	32.467	32.1511	0.352423		-0.205081	0.25256			0.0603714	TRUE	1510.08	TRUE	3	23	1		N	N
C10	25IGG	19	UNKNOWN	SYBR	None	1.20099	0.433083	3.33049	31.7654	32.134	0.880645		-0.222191	0.529998			-0.264224	TRUE	580.429	TRUE	3	23	1		Y	N
C11	25IGG	19	UNKNOWN	SYBR	None	1.20099	0.433083	3.33049	31.4975	32.134	0.880645		-0.222191	0.529998			-0.264224	TRUE	580.429	TRUE	3	23	1		Y	N
C12	25IGG	19	UNKNOWN	SYBR	None	1.20099	0.433083	3.33049	33.139	32.134	0.880645		-0.222191	0.529998			-0.264224	TRUE	580.429	TRUE	3	26	1		Y	N
D1	25IGGIN	1	UNKNOWN	SYBR	None				28.1826	28.1835	0.0315806							TRUE	1834.12	TRUE	3	20	1		N	N
D2	25IGGIN	1	UNKNOWN	SYBR	None				28.2156	28.1835	0.0315806							TRUE	1834.12	TRUE	3	20	1		N	N
D3	25IGGIN	1	UNKNOWN	SYBR	None				28.1524	28.1835	0.0315806							TRUE	1834.12	TRUE	3	20	1		N	N
D4	25IGGIN	17	UNKNOWN	SYBR	None	0.809149	0.628913	1.04104	28.1811	28.2483	0.224584		0.0648098	0.130939			0.305523	TRUE	1582.75	TRUE	3	20	1		N	N
D5	25IGGIN	17	UNKNOWN	SYBR	None	0.809149	0.628913	1.04104	28.065	28.2483	0.224584		0.0648098	0.130939			0.305523	TRUE	1582.75	TRUE	3	21	1		N	N
D6	25IGGIN	17	UNKNOWN	SYBR	None	0.809149	0.628913	1.04104	28.4988	28.2483	0.224584		0.0648098	0.130939			0.305523	TRUE	1582.75	TRUE	3	21	1		N	N
D7	25IGGIN	18	UNKNOWN	SYBR	None	0.94652	0.850884	1.05291	28.0996	27.9974	0.0905142		-0.186158	0.0553479			0.0792948	TRUE	1510.08	TRUE	3	20	1		N	N
D8	25IGGIN	18	UNKNOWN	SYBR	None	0.94652	0.850884	1.05291	27.9276	27.9974	0.0905142		-0.186158	0.0553479			0.0792948	TRUE	1510.08	TRUE	3	19	1		N	N
D9	25IGGIN	18	UNKNOWN	SYBR	None	0.94652	0.850884	1.05291	27.9649	27.9974	0.0905142		-0.186158	0.0553479			0.0792948	TRUE	1510.08	TRUE	3	16	1		N	N
D10	25IGGIN	19	UNKNOWN	SYBR	None	0.937468	0.77681	1.13135	28.4068	28.3187	0.166216		0.135191	0.0976816			0.0931581	TRUE	580.429	TRUE	3	20	1		N	N
D11	25IGGIN	19	UNKNOWN	SYBR	None	0.937468	0.77681	1.13135	28.4223	28.3187	0.166216		0.135191	0.0976816			0.0931581	TRUE	580.429	TRUE	3	20	1		N	N
D12	25IGGIN	19	UNKNOWN	SYBR	None	0.937468	0.77681	1.13135	28.127	28.3187	0.166216		0.135191	0.0976816			0.0931581	TRUE	580.429	TRUE	3	21	1		N	N
E1	25HYPO	1	UNKNOWN	SYBR	None				29.7272	29.8731	0.126313							TRUE	1834.12	TRUE	3	21	1		N	N
E2	25HYPO	1	UNKNOWN	SYBR	None				29.948	29.8731	0.126313							TRUE	1834.12	TRUE	3	20	1		N	N
E3	25HYPO	1	UNKNOWN	SYBR	None				29.944	29.8731	0.126313							TRUE	1834.12	TRUE	3	22	1		N	N
E4	25HYPO	17	UNKNOWN	SYBR	None	1.07954	0.887759	1.31275	29.4184	29.5219	0.122607		-0.35113	0.101632			-0.110416	TRUE	1582.75	TRUE	3	22	1		N	N
E5	25HYPO	17	UNKNOWN	SYBR	None	1.07954	0.887759	1.31275	29.4901	29.5219	0.122607		-0.35113	0.101632			-0.110416	TRUE	1582.75	TRUE	3	20	1		N	N
E6	25HYPO	17	UNKNOWN	SYBR	None	1.07954	0.887759	1.31275	29.6573	29.5219	0.122607		-0.35113	0.101632			-0.110416	TRUE	1582.75	TRUE	3	22	1		N	N
E7	25HYPO	18	UNKNOWN	SYBR	None	1.12052	0.75372	1.66582	29.2508	29.4435	0.333773		-0.429618	0.206042			-0.164165	TRUE	1510.08	TRUE	3	21	1		N	N
E8	25HYPO	18	UNKNOWN	SYBR	None	1.12052	0.75372	1.66582	29.2507	29.4435	0.333773		-0.429618	0.206042			-0.164165	TRUE	1510.08	TRUE	3	21	1		N	N
E9	25HYPO	18	UNKNOWN	SYBR	None	1.12052	0.75372	1.66582	29.8289	29.4435	0.333773		-0.429618	0.206042			-0.164165	TRUE	1510.08	TRUE	3	22	1		N	Y
E10	25HYPO	19	UNKNOWN	SYBR	None	1.17641	0.87294	1.58539	29.9489	29.6807	0.236963		-0.192363	0.155034			-0.234396	TRUE	580.429	TRUE	3	20	1		N	N
E11	25HYPO	19	UNKNOWN	SYBR	None	1.17641	0.87294	1.58539	29.5937	29.6807	0.236963		-0.192363	0.155034			-0.234396	TRUE	580.429	TRUE	3	20	1		N	N
E12	25HYPO	19	UNKNOWN	SYBR	None	1.17641	0.87294	1.58539	29.4996	29.6807	0.236963		-0.192363	0.155034			-0.234396	TRUE	580.429	TRUE	3	24	1		N	N
F1	25HYPOIN	1	UNKNOWN	SYBR	None				27.1691	27.1212	0.0415893							TRUE	1834.12	TRUE	3	18	1		N	N
F2	25HYPOIN	1	UNKNOWN	SYBR	None				27.0949	27.1212	0.0415893							TRUE	1834.12	TRUE	3	20	1		N	N
F3	25HYPOIN	1	UNKNOWN	SYBR	None				27.0996	27.1212	0.0415893							TRUE	1834.12	TRUE	3	20	1		N	N
F4	25HYPOIN	17	UNKNOWN	SYBR	None	0.648535	0.425383	0.98875	27.9399	27.5052	0.377271		0.384031	0.219137			0.624744	TRUE	1582.75	TRUE	3	21	1		N	N
F5	25HYPOIN	17	UNKNOWN	SYBR	None	0.648535	0.425383	0.98875	27.2632	27.5052	0.377271		0.384031	0.219137			0.624744	TRUE	1582.75	TRUE	3	18	1		N	N
F6	25HYPOIN	17	UNKNOWN	SYBR	None	0.648535	0.425383	0.98875	27.3125	27.5052	0.377271		0.384031	0.219137			0.624744	TRUE	1582.75	TRUE	3	17	1		N	N
F7	25HYPOIN	18	UNKNOWN	SYBR	None	1.0529	1.00535	1.10271	26.7822	26.7814	0.000738246		-0.339824	0.0240154			-0.0743713	TRUE	1510.08	TRUE	3	18	1		N	N
F8	25HYPOIN	18	UNKNOWN	SYBR	None	1.0529	1.00535	1.10271	26.7808	26.7814	0.000738246		-0.339824	0.0240154			-0.0743713	TRUE	1510.08	TRUE	3	17	1		N	N
F9	25HYPOIN	18	UNKNOWN	SYBR	None	1.0529	1.00535	1.10271	26.7811	26.7814	0.000738246		-0.339824	0.0240154			-0.0743713	TRUE	1510.08	TRUE	3	20	1		N	N
F10	25HYPOIN	19	UNKNOWN	SYBR	None	0.772773	0.658148	0.907362	27.5028	27.5351	0.138387		0.413916	0.0834278			0.371883	TRUE	580.429	TRUE	3	21	1		N	N
F11	25HYPOIN	19	UNKNOWN	SYBR	None	0.772773	0.658148	0.907362	27.6868	27.5351	0.138387		0.413916	0.0834278			0.371883	TRUE	580.429	TRUE	3	21	1		N	N
F12	25HYPOIN	19	UNKNOWN	SYBR	None	0.772773	0.658148	0.907362	27.4157	27.5351	0.138387		0.413916	0.0834278			0.371883	TRUE	580.429	TRUE	3	21	1		N	N
G1	25HYPOIGG	1	UNKNOWN	SYBR	None				30.8402	30.8029	0.14638							TRUE	1834.12	TRUE	3	23	1		N	N
G2	25HYPOIGG	1	UNKNOWN	SYBR	None				30.6414	30.8029	0.14638							TRUE	1834.12	TRUE	3	22	1		N	N
G3	25HYPOIGG	1	UNKNOWN	SYBR	None				30.927	30.8029	0.14638							TRUE	1834.12	TRUE	3	20	1		N	N
G4	25HYPOIGG	17	UNKNOWN	SYBR	None	0.930521	0.555279	1.55934	31.1073	30.666	0.440991		-0.136824	0.268266			0.103889	TRUE	1582.75	TRUE	3	22	1		N	N
G5	25HYPOIGG	17	UNKNOWN	SYBR	None	0.930521	0.555279	1.55934	30.2254	30.666	0.440991		-0.136824	0.268266			0.103889	TRUE	1582.75	TRUE	3	22	1		N	N
G6	25HYPOIGG	17	UNKNOWN	SYBR	None	0.930521	0.555279	1.55934	30.6654	30.666	0.440991		-0.136824	0.268266			0.103889	TRUE	1582.75	TRUE	3	20	1		N	N
G7	25HYPOIGG	18	UNKNOWN	SYBR	None	0.965515	0.55938	1.66652	31.121	30.588	0.468938		-0.214823	0.283625			0.0506293	TRUE	1510.08	TRUE	3	23	1		N	N
G8	25HYPOIGG	18	UNKNOWN	SYBR	None	0.965515	0.55938	1.66652	30.2388	30.588	0.468938		-0.214823	0.283625			0.0506293	TRUE	1510.08	TRUE	3	22	1		N	N
G9	25HYPOIGG	18	UNKNOWN	SYBR	None	0.965515	0.55938	1.66652	30.4043	30.588	0.468938		-0.214823	0.283625			0.0506293	TRUE	1510.08	TRUE	3	23	1		N	N
G10	25HYPOIGG	19	UNKNOWN	SYBR	None	1.46033	1.09272	1.9516	30.1775	30.2986	0.216079		-0.504258	0.150684			-0.546291	TRUE	580.429	TRUE	3	22	1		N	N
G11	25HYPOIGG	19	UNKNOWN	SYBR	None	1.46033	1.09272	1.9516	30.1702	30.2986	0.216079		-0.504258	0.150684			-0.546291	TRUE	580.429	TRUE	3	23	1		N	N
G12	25HYPOIGG	19	UNKNOWN	SYBR	None	1.46033	1.09272	1.9516	30.5481	30.2986	0.216079		-0.504258	0.150684			-0.546291	TRUE	580.429	TRUE	3	24	1		N	N
H1	25HYPOIGGIN	1	UNKNOWN	SYBR	None				27.7969	27.6312	0.162576							TRUE	1834.12	TRUE	3	16	1		N	N
H2	25HYPOIGGIN	1	UNKNOWN	SYBR	None				27.472	27.6312	0.162576							TRUE	1834.12	TRUE	3	20	1		N	N
H3	25HYPOIGGIN	1	UNKNOWN	SYBR	None				27.6247	27.6312	0.162576							TRUE	1834.12	TRUE	3	19	1		N	N
H4	25HYPOIGGIN	17	UNKNOWN	SYBR	None	0.896821	0.714445	1.12575	27.5007	27.5476	0.124245		-0.0836048	0.118135			0.157108	TRUE	1582.75	TRUE	3	16	1		N	N
H5	25HYPOIGGIN	17	UNKNOWN	SYBR	None	0.896821	0.714445	1.12575	27.4536	27.5476	0.124245		-0.0836048	0.118135			0.157108	TRUE	1582.75	TRUE	3	15	1		N	N
H6	25HYPOIGGIN	17	UNKNOWN	SYBR	None	0.896821	0.714445	1.12575	27.6885	27.5476	0.124245		-0.0836048	0.118135			0.157108	TRUE	1582.75	TRUE	3	19	1		N	N
H7	25HYPOIGGIN	18	UNKNOWN	SYBR	None	1.01151	0.794069	1.28848	27.4909	27.3493	0.144971		-0.281959	0.125761			-0.0165062	TRUE	1510.08	TRUE	3	18	1		N	N
H8	25HYPOIGGIN	18	UNKNOWN	SYBR	None	1.01151	0.794069	1.28848	27.2012	27.3493	0.144971		-0.281959	0.125761			-0.0165062	TRUE	1510.08	TRUE	3	17	1		N	N
H9	25HYPOIGGIN	18	UNKNOWN	SYBR	None	1.01151	0.794069	1.28848	27.3556	27.3493	0.144971		-0.281959	0.125761			-0.0165062	TRUE	1510.08	TRUE	3	18	1		N	N
H10	25HYPOIGGIN	19	UNKNOWN	SYBR	None	0.969723	0.773416	1.21586	27.5914	27.7176	0.122523		0.0863889	0.117534			0.044356	TRUE	580.429	TRUE	3	21	1		N	N
H11	25HYPOIGGIN	19	UNKNOWN	SYBR	None	0.969723	0.773416	1.21586	27.836	27.7176	0.122523		0.0863889	0.117534			0.044356	TRUE	580.429	TRUE	3	21	1		N	N
H12	25HYPOIGGIN	19	UNKNOWN	SYBR	None	0.969723	0.773416	1.21586	27.7254	27.7176	0.122523		0.0863889	0.117534			0.044356	TRUE	580.429	TRUE	3	21	1		N	N
Analysis Type	Singleplex
Endogenous Control	1
RQ Min/Max Confidence Level	95.0
Reference Sample	25

## Sheet: Fig3G
Block Type	96well
Chemistry	SYBR_GREEN
Experiment File Name	E:\赵昊明\20240522.eds
Experiment Run End Time
Instrument Type	steponeplus
Passive Reference
Well	Sample Name	Target	Task	Reporter	Quencher	RQ	RQ Min	RQ Max	Cт	Cт Mean	Cт SD	ΔCт	ΔCт Mean	ΔCт SE	HK Control ΔCт Mean	HK Control ΔCт SE	ΔΔCт	Automatic Ct Threshold	Ct Threshold	Automatic Baseline	Baseline Start	Baseline End	Efficiency	Tm1	Tm2	Tm3	Comments	HIGHSD	OUTLIERRG	EXPFAIL	MTP
A1	Sample 1	Target 1	UNKNOWN	SYBR	None				20.4685	20.2522	0.158979							TRUE	124.338	TRUE	3	15	1	84.973				N	N	N	N
A2	Sample 1	Target 1	UNKNOWN	SYBR	None				20.0875	20.2522	0.158979							TRUE	124.338	TRUE	3	14	1	84.973				N	N	N	N
A3	Sample 1	Target 1	UNKNOWN	SYBR	None				20.2097	20.2522	0.158979							TRUE	124.338	TRUE	3	14	1	84.8228				N	N	N	N
A4	Sample 1	Target 1	UNKNOWN	SYBR	None				20.2431	20.2522	0.158979							TRUE	124.338	TRUE	3	18	1	84.6738				N	N	N	N
A5	Sample 1	Target 2	UNKNOWN	SYBR	None	1	0.815164	1.22675	27.3739	27.4859	0.18111		7.23368	0.120494			0	TRUE	153.398	TRUE	3	20	1	89.4469				N	N	N	N
A6	Sample 1	Target 2	UNKNOWN	SYBR	None	1	0.815164	1.22675	27.307	27.4859	0.18111		7.23368	0.120494			0	TRUE	153.398	TRUE	3	22	1	89.4469				N	N	N	N
A7	Sample 1	Target 2	UNKNOWN	SYBR	None	1	0.815164	1.22675	27.7074	27.4859	0.18111		7.23368	0.120494			0	TRUE	153.398	TRUE	3	23	1	89.3028				N	N	N	N
A8	Sample 1	Target 2	UNKNOWN	SYBR	None	1	0.815164	1.22675	27.5552	27.4859	0.18111		7.23368	0.120494			0	TRUE	153.398	TRUE	3	21	1	89.3028				N	N	N	N
A9	Sample 2	Target 1	UNKNOWN	SYBR	None				28.2623	27.7033	1.11317							TRUE	124.338	TRUE	3	24	1	85.2699				Y	N	N	N
A10	Sample 2	Target 1	UNKNOWN	SYBR	None				28.1767	27.7033	1.11317							TRUE	124.338	TRUE	3	22	1	85.2699				Y	N	N	N
A11	Sample 2	Target 1	UNKNOWN	SYBR	None				28.3378	27.7033	1.11317							TRUE	124.338	TRUE	3	22	1	84.8151				Y	N	N	N
A12	Sample 2	Target 1	UNKNOWN	SYBR	None				26.0365	27.7033	1.11317							TRUE	124.338	TRUE	3	23	1	86.0074				Y	Y	N	N
B1	Sample 2	Target 2	UNKNOWN	SYBR	None	11.5038	4.35331	30.3991	31.5687	31.413	0.271812		3.70965	0.572935			-3.52404	TRUE	153.398	TRUE	3	25	1	76.3265				N	N	N	N
B2	Sample 2	Target 2	UNKNOWN	SYBR	None	11.5038	4.35331	30.3991	31.698	31.413	0.271812		3.70965	0.572935			-3.52404	TRUE	153.398	TRUE	3	27	1	76.1775				N	N	N	N
B3	Sample 2	Target 2	UNKNOWN	SYBR	None	11.5038	4.35331	30.3991	31.0951	31.413	0.271812		3.70965	0.572935			-3.52404	TRUE	153.398	TRUE	3	26	1	76.0272				N	N	N	N
B4	Sample 2	Target 2	UNKNOWN	SYBR	None	11.5038	4.35331	30.3991	31.2901	31.413	0.271812		3.70965	0.572935			-3.52404	TRUE	153.398	TRUE	3	25	1	77.518				N	N	N	N
B5	Sample 3	Target 1	UNKNOWN	SYBR	None				28.4404	28.52	0.118725							TRUE	124.338	TRUE	3	24	1	84.9747				N	N	N	N
B6	Sample 3	Target 1	UNKNOWN	SYBR	None				28.5622	28.52	0.118725							TRUE	124.338	TRUE	3	23	1	84.9747				N	N	N	N
B7	Sample 3	Target 1	UNKNOWN	SYBR	None				28.6682	28.52	0.118725							TRUE	124.338	TRUE	3	25	1	84.979				N	N	N	N
B8	Sample 3	Target 1	UNKNOWN	SYBR	None				28.4094	28.52	0.118725							TRUE	124.338	TRUE	3	25	1	84.979				N	N	N	N
B9	Sample 3	Target 2	UNKNOWN	SYBR	None	20.3766	16.2102	25.614	31.6443	31.4049	0.24221		2.88484	0.134871			-4.34885	TRUE	153.398	TRUE	3	26	1	76.0282				N	N	N	N
B10	Sample 3	Target 2	UNKNOWN	SYBR	None	20.3766	16.2102	25.614	31.5793	31.4049	0.24221		2.88484	0.134871			-4.34885	TRUE	153.398	TRUE	3	26	1	77.5188				N	N	N	N
B11	Sample 3	Target 2	UNKNOWN	SYBR	None	20.3766	16.2102	25.614	31.2342	31.4049	0.24221		2.88484	0.134871			-4.34885	TRUE	153.398	TRUE	3	24	1	76.618				N	N	N	N
B12	Sample 3	Target 2	UNKNOWN	SYBR	None	20.3766	16.2102	25.614	31.1617	31.4049	0.24221		2.88484	0.134871			-4.34885	TRUE	153.398	TRUE	3	28	1	77.5122				N	N	N	N
C1	Sample 1	Target 3	UNKNOWN	SYBR	None	1	0.831076	1.20326	28.0635	28.2757	0.149443		8.02346	0.109096			0	TRUE	30.0683	TRUE	3	25	1	83.6313				N	N	N	N
C2	Sample 1	Target 3	UNKNOWN	SYBR	None	1	0.831076	1.20326	28.2859	28.2757	0.149443		8.02346	0.109096			0	TRUE	30.0683	TRUE	3	26	1	83.6313				N	N	N	N
C3	Sample 1	Target 3	UNKNOWN	SYBR	None	1	0.831076	1.20326	28.3491	28.2757	0.149443		8.02346	0.109096			0	TRUE	30.0683	TRUE	3	28	1	83.332				N	N	N	N
C4	Sample 1	Target 3	UNKNOWN	SYBR	None	1	0.831076	1.20326	28.4041	28.2757	0.149443		8.02346	0.109096			0	TRUE	30.0683	TRUE	3	27	1	83.4811				N	N	N	N
C5	Sample 4	Target 1	UNKNOWN	SYBR	None				28.2965	28.3953	0.178581							TRUE	124.338	TRUE	3	22	1	84.8256				N	N	N	N
C6	Sample 4	Target 1	UNKNOWN	SYBR	None				28.619	28.3953	0.178581							TRUE	124.338	TRUE	3	23	1	84.9747				N	N	N	N
C7	Sample 4	Target 1	UNKNOWN	SYBR	None				28.2143	28.3953	0.178581							TRUE	124.338	TRUE	3	22	1	84.979				N	N	N	N
C8	Sample 4	Target 1	UNKNOWN	SYBR	None				28.4513	28.3953	0.178581							TRUE	124.338	TRUE	3	24	1	84.979				N	N	N	N
C9	Sample 4	Target 3	UNKNOWN	SYBR	None	10.9426	1.06459	112.477	35.4033	32.9668	2.25975		4.57158	1.30772			-3.45189	TRUE	30.0683	TRUE	3	33	1	76.9226				Y	N	N	N
C10	Sample 4	Target 3	UNKNOWN	SYBR	None				Undetermined	32.9668	2.25975							TRUE	30.0683	TRUE	1	2	1	76.1773				N	N	N	N
C11	Sample 4	Target 3	UNKNOWN	SYBR	None	10.9426	1.06459	112.477	30.9397	32.9668	2.25975		4.57158	1.30772			-3.45189	TRUE	30.0683	TRUE	3	13	1	76.469				Y	N	N	N
C12	Sample 4	Target 3	UNKNOWN	SYBR	None	10.9426	1.06459	112.477	32.5576	32.9668	2.25975		4.57158	1.30772			-3.45189	TRUE	30.0683	TRUE	3	31	1	83.3247				Y	N	N	N
D1	Sample 5	Target 1	UNKNOWN	SYBR	None				28.4128	28.3592	0.11511							TRUE	124.338	TRUE	3	24	1	84.973				N	N	N	N
D2	Sample 5	Target 1	UNKNOWN	SYBR	None				28.2562	28.3592	0.11511							TRUE	124.338	TRUE	3	23	1	84.8239				N	N	N	N
D3	Sample 5	Target 1	UNKNOWN	SYBR	None				28.272	28.3592	0.11511							TRUE	124.338	TRUE	3	25	1	84.8228				N	N	N	N
D4	Sample 5	Target 1	UNKNOWN	SYBR	None				28.4958	28.3592	0.11511							TRUE	124.338	TRUE	3	22	1	84.8228				N	N	N	N
D5	Sample 5	Target 3	UNKNOWN	SYBR	None	0.850178	0.318876	2.26672	37.227	36.6169	0.948042		8.25763	0.55037			0.234163	TRUE	30.0683	TRUE	3	35	1	76.0303				Y	N	N	N
D6	Sample 5	Target 3	UNKNOWN	SYBR	None	0.850178	0.318876	2.26672	37.0989	36.6169	0.948042		8.25763	0.55037			0.234163	TRUE	30.0683	TRUE	3	34	1	76.9247				Y	N	N	N
D7	Sample 5	Target 3	UNKNOWN	SYBR	None	0.850178	0.318876	2.26672	35.5247	36.6169	0.948042		8.25763	0.55037			0.234163	TRUE	30.0683	TRUE	3	32	1	75.7352				Y	N	N	N
D8	Sample 5	Target 3	UNKNOWN	SYBR	None				Undetermined	36.6169	0.948042							TRUE	30.0683	TRUE	3	35	1	76.0334				N	N	Y	N
D9	Sample 1	Target 4	UNKNOWN	SYBR	None	1	0.742135	1.34746	26.667	26.6249	0.313679		6.37268	0.175833			0	TRUE	73.6768	TRUE	3	23	1	85.568				N	N	N	N
D10	Sample 1	Target 4	UNKNOWN	SYBR	None	1	0.742135	1.34746	26.8739	26.6249	0.313679		6.37268	0.175833			0	TRUE	73.6768	TRUE	3	24	1	85.7171				N	N	N	N
D11	Sample 1	Target 4	UNKNOWN	SYBR	None	1	0.742135	1.34746	26.1719	26.6249	0.313679		6.37268	0.175833			0	TRUE	73.6768	TRUE	3	20	1	85.1132				N	N	N	N
D12	Sample 1	Target 4	UNKNOWN	SYBR	None	1	0.742135	1.34746	26.7867	26.6249	0.313679		6.37268	0.175833			0	TRUE	73.6768	TRUE	3	22	1	85.1132				N	N	N	N
E1	Sample 6	Target 1	UNKNOWN	SYBR	None				28.6741	28.3501	0.28872							TRUE	124.338	TRUE	3	24	1	84.973				N	N	N	N
E2	Sample 6	Target 1	UNKNOWN	SYBR	None				28.3424	28.3501	0.28872							TRUE	124.338	TRUE	3	25	1	84.973				N	N	N	N
E3	Sample 6	Target 1	UNKNOWN	SYBR	None				28.4101	28.3501	0.28872							TRUE	124.338	TRUE	3	25	1	84.8228				N	N	N	N
E4	Sample 6	Target 1	UNKNOWN	SYBR	None				27.974	28.3501	0.28872							TRUE	124.338	TRUE	3	23	1	84.8228				N	N	N	N
E5	Sample 6	Target 4	UNKNOWN	SYBR	None				Undetermined	36.9386								TRUE	73.6768	TRUE	3	37	1	79.7571				N	N	Y	N
E6	Sample 6	Target 4	UNKNOWN	SYBR	None				Undetermined	36.9386								TRUE	73.6768	TRUE	3	36	1	79.608				N	N	Y	N
E7	Sample 6	Target 4	UNKNOWN	SYBR	None	0.215274			36.9386	36.9386			8.58844				2.21576	TRUE	73.6768	TRUE	3	34	1	85.1281				N	N	N	N
E8	Sample 6	Target 4	UNKNOWN	SYBR	None				Undetermined	36.9386								TRUE	73.6768	TRUE	3	39	1	79.0153				N	N	Y	N
E9	Sample 7	Target 1	UNKNOWN	SYBR	None				28.4778	28.5466	0.152278							TRUE	124.338	TRUE	3	25	1	85.1209				N	N	N	N
E10	Sample 7	Target 1	UNKNOWN	SYBR	None				28.5592	28.5466	0.152278							TRUE	124.338	TRUE	3	24	1	85.2699				N	N	N	N
E11	Sample 7	Target 1	UNKNOWN	SYBR	None				28.397	28.5466	0.152278							TRUE	124.338	TRUE	3	24	1	84.6661				N	N	N	N
E12	Sample 7	Target 1	UNKNOWN	SYBR	None				28.7523	28.5466	0.152278							TRUE	124.338	TRUE	3	23	1	84.6661				N	N	N	N
F1	Sample 7	Target 4	UNKNOWN	SYBR	None	0.395056	0.207805	0.751036	35.6313	36.2591	0.610408		7.71256	0.36055			1.33987	TRUE	73.6768	TRUE	3	33	1	85.4203				Y	N	N	N
F2	Sample 7	Target 4	UNKNOWN	SYBR	None	0.395056	0.207805	0.751036	36.8505	36.2591	0.610408		7.71256	0.36055			1.33987	TRUE	73.6768	TRUE	3	33	1	79.3081				Y	N	N	N
F3	Sample 7	Target 4	UNKNOWN	SYBR	None				Undetermined	36.2591	0.610408							TRUE	73.6768	TRUE	3	36	1	79.0088				N	N	Y	N
F4	Sample 7	Target 4	UNKNOWN	SYBR	None	0.395056	0.207805	0.751036	36.2955	36.2591	0.610408		7.71256	0.36055			1.33987	TRUE	73.6768	TRUE	3	32	1	80.2014				Y	N	N	N
F5	Sample 1	Target 5	UNKNOWN	SYBR	None	1	0.826882	1.20936	25.9464	25.8296	0.158025		5.57735	0.112078			0	TRUE	47.0347	TRUE	3	23	1	77.521				N	N	N	N
F6	Sample 1	Target 5	UNKNOWN	SYBR	None	1	0.826882	1.20936	25.9696	25.8296	0.158025		5.57735	0.112078			0	TRUE	47.0347	TRUE	3	22	1	77.521				N	N	N	N
F7	Sample 1	Target 5	UNKNOWN	SYBR	None	1	0.826882	1.20936	25.6354	25.8296	0.158025		5.57735	0.112078			0	TRUE	47.0347	TRUE	3	22	1	77.6734				N	N	N	N
F8	Sample 1	Target 5	UNKNOWN	SYBR	None	1	0.826882	1.20936	25.7668	25.8296	0.158025		5.57735	0.112078			0	TRUE	47.0347	TRUE	3	22	1	77.5243				N	N	N	N
F9	Sample 8	Target 1	UNKNOWN	SYBR	None				28.8411	28.7218	0.199737							TRUE	124.338	TRUE	3	24	1	85.1209				N	N	N	N
F10	Sample 8	Target 1	UNKNOWN	SYBR	None				28.6763	28.7218	0.199737							TRUE	124.338	TRUE	3	24	1	85.1209				N	N	N	N
F11	Sample 8	Target 1	UNKNOWN	SYBR	None				28.4605	28.7218	0.199737							TRUE	124.338	TRUE	3	22	1	84.6661				N	N	N	N
F12	Sample 8	Target 1	UNKNOWN	SYBR	None				28.9092	28.7218	0.199737							TRUE	124.338	TRUE	3	24	1	84.6661				N	N	N	N
G1	Sample 8	Target 5	UNKNOWN	SYBR	None	1.20245	0.404695	3.57277	32.4971	34.0331	1.26849		5.31138	0.642061			-0.265974	TRUE	47.0347	TRUE	3	31	1	77.6682				Y	N	N	N
G2	Sample 8	Target 5	UNKNOWN	SYBR	None	1.20245	0.404695	3.57277	34.0261	34.0331	1.26849		5.31138	0.642061			-0.265974	TRUE	47.0347	TRUE	3	31	1	77.6682				Y	N	N	N
G3	Sample 8	Target 5	UNKNOWN	SYBR	None	1.20245	0.404695	3.57277	35.6038	34.0331	1.26849		5.31138	0.642061			-0.265974	TRUE	47.0347	TRUE	3	33	1	72.7474				Y	N	N	N
G4	Sample 8	Target 5	UNKNOWN	SYBR	None	1.20245	0.404695	3.57277	34.0056	34.0331	1.26849		5.31138	0.642061			-0.265974	TRUE	47.0347	TRUE	3	32	1	77.3689				Y	N	N	N
G5	Sample 9	Target 1	UNKNOWN	SYBR	None				28.7239	28.6923	0.0881789							TRUE	124.338	TRUE	3	24	1	84.9747				N	N	N	N
G6	Sample 9	Target 1	UNKNOWN	SYBR	None				28.636	28.6923	0.0881789							TRUE	124.338	TRUE	3	25	1	84.8256				N	N	N	N
G7	Sample 9	Target 1	UNKNOWN	SYBR	None				28.6076	28.6923	0.0881789							TRUE	124.338	TRUE	3	25	1	84.979				N	N	N	N
G8	Sample 9	Target 1	UNKNOWN	SYBR	None				28.8018	28.6923	0.0881789							TRUE	124.338	TRUE	3	25	1	84.979				N	N	N	N
G9	Sample 9	Target 5	UNKNOWN	SYBR	None	1.37898	0.0845057	22.5026	34.2299	33.8061	3.29147		5.11374	1.64633			-0.463606	TRUE	47.0347	TRUE	3	31	1	77.6679	72.4508			Y	N	N	Y
G10	Sample 9	Target 5	UNKNOWN	SYBR	None	1.37898	0.0845057	22.5026	36.6901	33.8061	3.29147		5.11374	1.64633			-0.463606	TRUE	47.0347	TRUE	3	31	1	80.6491				Y	N	N	N
G11	Sample 9	Target 5	UNKNOWN	SYBR	None	1.37898	0.0845057	22.5026	29.108	33.8061	3.29147		5.11374	1.64633			-0.463606	TRUE	47.0347	TRUE	3	14	1	72.594				Y	N	N	N
G12	Sample 9	Target 5	UNKNOWN	SYBR	None	1.37898	0.0845057	22.5026	35.1962	33.8061	3.29147		5.11374	1.64633			-0.463606	TRUE	47.0347	TRUE	3	33	1	72.594				Y	N	N	N
Analysis Type	Singleplex
Endogenous Control	Target 1
RQ Min/Max Confidence Level	95.0
Reference Sample	Sample 1
