# Supplementary material for: Elucidating the role of N-myristoylation in the excessive membrane localization of PD-L1 in hypoxic cancers and developing a novel NMT1 inhibitor for combination with immune checkpoint blockade therapy
Source: J Exp Clin Cancer Res. 2025 Jul 2;44:181. doi: 10.1186/s13046-025-03438-z (PMC12219335; doi:10.1186/s13046-025-03438-z)
Supplement: Supplementary file 13 — Supplementary Material 13. [file 13046_2025_3438_MOESM13_ESM.zip]

Archive with 64 entries (63 files):
-  full uncropped Gels and Blots image/
-  full uncropped Gels and Blots image/.DS_Store
-  full uncropped Gels and Blots image/Fig 1E HIF1a-blots(1-6gel).tif
-  full uncropped Gels and Blots image/Fig1ENMT1-blots(1-6gel).tif
-  full uncropped Gels and Blots image/Fig1ENMT2-blots(1-6gel).tif
-  full uncropped Gels and Blots image/Fig1Eactin-blots(1-6gel).tif
-  full uncropped Gels and Blots image/Fig1H-Pan-Nmyr-blot.jpg
-  full uncropped Gels and Blots image/Fig1H-actin-blot.jpg
-  full uncropped Gels and Blots image/Fig1J-NMT1-blot.tif
-  full uncropped Gels and Blots image/Fig1J-NMT2-blots.jpg
-  full uncropped Gels and Blots image/Fig1J-PanNmyr-blots.jpg
-  full uncropped Gels and Blots image/Fig1J-actin-blots.tif
-  full uncropped Gels and Blots image/Fig3E-NMT1-blots.tif
-  full uncropped Gels and Blots image/Fig3E-PD-L1-blot.tif
-  full uncropped Gels and Blots image/Fig3E-actin-blots.tif
-  full uncropped Gels and Blots image/Fig3K-KYSE510-ACTIN.jpg
-  full uncropped Gels and Blots image/Fig3K-KYSE510-NaKatpase.jpg
-  full uncropped Gels and Blots image/Fig3K-KYSE510-PD-L1-CM.jpg
-  full uncropped Gels and Blots image/Fig3K-KYSE510-PD-L1-CP.jpg
-  full uncropped Gels and Blots image/Fig3K-SCC9-NaKatpase.jpg
-  full uncropped Gels and Blots image/Fig3K-SCC9-PD-L1-CM.jpg
-  full uncropped Gels and Blots image/Fig3K-SCC9-PD-L1-CP.jpg
-  full uncropped Gels and Blots image/Fig3K-SCC9-actin.jpg
-  full uncropped Gels and Blots image/Fig3K-SIHa-NaKatpase.jpg
-  full uncropped Gels and Blots image/Fig3K-SIHa-PD-L1-CM.jpg
-  full uncropped Gels and Blots image/Fig3K-SIHa-PD-L1-CP.jpg
-  full uncropped Gels and Blots image/Fig3K-SIHa-actin.jpg
-  full uncropped Gels and Blots image/Fig3P-PD-L1-blots.jpg
-  full uncropped Gels and Blots image/Fig3P-actin-blots.jpg
-  full uncropped Gels and Blots image/Fig4G-NaKatpase.jpg
-  full uncropped Gels and Blots image/Fig4G-PD-L1-blots.jpg
-  full uncropped Gels and Blots image/Fig4G-actin.jpg
-  full uncropped Gels and Blots image/Fig4G&I-NMT1-blot.tif
-  full uncropped Gels and Blots image/Fig4I-NaKatpase-blot.jpg
-  full uncropped Gels and Blots image/Fig4I-PD-L1-blots.jpg
-  full uncropped Gels and Blots image/Fig4I-actin-blots.jpg
-  full uncropped Gels and Blots image/Fig5B-CHP-1-IP-blots.jpg
-  full uncropped Gels and Blots image/Fig5B-CHP-1-input-blots.jpg
-  full uncropped Gels and Blots image/Fig5B-PD-L1-INPUT-blots.jpg
-  full uncropped Gels and Blots image/Fig5B-PD-L1-IP-blots.jpg
-  full uncropped Gels and Blots image/Fig5C-PD-L1-blots.jpg
-  full uncropped Gels and Blots image/Fig5C-Ynmyr-PD-L1-blots.jpg
-  full uncropped Gels and Blots image/Fig5E-actin-blots.jpg
-  full uncropped Gels and Blots image/Fig5E-chp1-input(1-4GEL).jpg
-  full uncropped Gels and Blots image/Fig5E-chp1-ip.jpg
-  full uncropped Gels and Blots image/Fig5G-actin-blots.jpg
-  full uncropped Gels and Blots image/Fig5G-chp1-input(5-8GEL).jpg
-  full uncropped Gels and Blots image/Fig5G-chp1-ip.jpg
-  full uncropped Gels and Blots image/Fig5J-CHP1-input-blots.jpg
-  full uncropped Gels and Blots image/Fig5J-CHP1-ip-blots..jpg
-  full uncropped Gels and Blots image/Fig5J-Pannmyr-blots.jpg
-  full uncropped Gels and Blots image/Fig5L-PD-L1-blots.jpg
-  full uncropped Gels and Blots image/Fig5L-PD-L1-input-blots.jpg
-  full uncropped Gels and Blots image/Fig5L-flag-input-blots.jpg
-  full uncropped Gels and Blots image/Fig5L-flag-ip-blots.jpg
-  full uncropped Gels and Blots image/Fig5c-actin-blots.jpg
-  full uncropped Gels and Blots image/Fig6A-Pannmyr-blots.jpg
-  full uncropped Gels and Blots image/Fig6A-actin-blots..jpg
-  full uncropped Gels and Blots image/FigS1-OENMT1-blots(1-2gel).jpg
-  full uncropped Gels and Blots image/FigS1-actin(OENMT1)-blots(1-2gel).jpg
-  full uncropped Gels and Blots image/FigS1B-actin(shNMT1)-blots(1-8gel).jpg
-  full uncropped Gels and Blots image/FigS1B-shNMT1-blots.jpg
-  full uncropped Gels and Blots image/SupplementaryFig1A-actin.tif
-  full uncropped Gels and Blots image/SupplementaryFig1B-actin.tif
